# Supplementary material for: Comparison of CRISPR-MAD7 and CRISPR-Cas9 for Gene Disruptions in Komagataella phaffii
Source: J Fungi (Basel). 2024 Mar 5;10(3):197. doi: 10.3390/jof10030197 (PMC10971144; doi:10.3390/jof10030197)
Supplement: Supplementary file 1 [file jof-10-00197-s001.zip]

Archive with 3 entries (3 files):
- Supplementary_File_S1_v8.2.pdf
- Supplementary_File_S2_v8.2.xlsx
- Supplementary_File_S3_v8.2.zip
