# Supplementary material for: Comparison of CRISPR-MAD7 and CRISPR-Cas9 for Gene Disruptions in Komagataella phaffii
Source: J Fungi (Basel). 2024 Mar 5;10(3):197. doi: 10.3390/jof10030197 (PMC10971144; doi:10.3390/jof10030197)
Supplement: Supplementary file 1 [file jof-10-00197-s001.zip › Supplementary_File_S2_v8.2.xlsx]

## Sheet: S1_List_of_targeted_genes
#	Internal_number	Protein_product	Accession_protein	Chromosome	GenBank_link	Gene_sequences
1	118_SOP79755	MAP kinase kinase kinase of the HOG1 mitogen-activated signaling pathway	SOP79755	1	https://www.ncbi.nlm.nih.gov/protein/SOP79755.1	ATGTTCCCCACCTTTTCTTGGTGTCAATCCTCTGAACACTCTCCTACCCTCTCTAAGAAGCTTGTCCTGTACGTGTCTCAAACAATTGCAAATCTCCTCAGCTATCAATTCACAACTCCCTTGCATAGTACACCACAATCAACCCTTGATAGTCAAATGGGAGACTCAGAAGACCCTTCGAAAACAGAACAAGGTGTTGTCAAAGACTCCGGGGGCATAGAATTGGTTTCTCCTAAACAGAGCCCGACCGAGTCTCCAAATAACAGTCGGAAAATTGAGCTTACGAAAGACAACAGCCTGATCCACCTAATCACTGTGAATGATTCAAAGAACTCACCAGTGGTCACGCCAAGCAACGCATTGGGCAGTCTTAATATTCACCGTCCAAGCAACACTCCG…
2	119_SOP79746	Protein kinase-like (PK-like)	SOP79746	1	https://www.ncbi.nlm.nih.gov/protein/SOP79746.1	ATGATTCATAAAATGTCAAGATCCAGTGACGCTAACCCTCCAGAGGTTATGATAGGATCACCAAAGAGCAGAAGGCCCATGTTTATACCTGAAATTTCTTCAAAGAGGGCTAGTTCACCTTCGAATCGACCAAAGTTGCCCGGCTTGTCAATTCCTGCCGCAATATCGAGCTCTACATCAACGTCTATAACGTCGAATCCTGAACCAAGAACAAACCAGAAGCCAGCAATATTAGGCATACCATCCACCAGGACGCGAGGCAAGAGCCCAGTTGCTTTAAATGCTCTCAATACGGAGGTCTCTGAATCACCAGCGCTATTAGAAGAACTTCAGAGTCTGAGTCTAGCGGAGGGTAAACCGGGGAATTCAAAAGTAAACGTATACGACAAAGAAATAGAC…
3	120_SOP79535	Transferase (Phosphotransferase) domain 1	SOP79535	1	https://www.ncbi.nlm.nih.gov/protein/SOP79535.1	ATGTCTAAGAAGACCGCCGAAGATTTCGAATTTGGTGAATGCATTGGTTTAGGATCCTACTCAAAAGTATACAAGGGAGTCTCAGTTCAATCTCGTAAAGTTTTTGCCATCAAGGTAGTTTCCAAGAATCAGATTTTGAAGGAGAATAAGATTAAATATGTTAACATTGAAAAGAACACTCTCAACAAATTAGGTCACCATCCTGGAATTGTCACCTTGTATTATACTTTTCAAGACATGGATTCATTATTTTTTGTCATTGACTATGCCAACAACGGAGAACTCTTGTCACTCATCTCAAGACTAGGTTCCTTCAGCGAGATACTAGCAGGCTACTATGTAACCCAACTCGTAGATGTGGTTGAGTTTATACACTCCAAGGGTGTCGTTCATAGAGAT…
4	121_SOP79094	Protein kinase-like (PK-like)	SOP79094	1	https://www.ncbi.nlm.nih.gov/protein/SOP79094.1	ATGACGGATTCAGTGAGTTCAAGTTTTAATAACTTGAACCTATTAGATGATTTTGACGAAGAAACAGCGGAGCTGGAAAAACTACAGGAAGAACAGAAGCCATCCATTTCCCGAAACTCGTCCACCAACAGAAGGCAGCAACAGAACGGTGGTGTGAACGATGCATTGAGAGCTCGTGTCAGGGCCTTCCAAGAAAAGAGACGCACGCAGCAAGATAAGAATGAGACTAGTGACGACACAAGCTCACCAAACTCATTAGCAGAGTCTCCCTTTTCTTCTCCTGGTGTGGCGCCTGCCCATGCAGACTCTCCCAAGACGACGTGGAATGTCAAACCTTCGCCACAGAGTCCAGTAGAGTTTGAACCCGACAGATATACTCTGCCGAAGATAAAACCGAAA…
5	122_SOP79853	Protein kinase-like (PK-like)	SOP79853	1	https://www.ncbi.nlm.nih.gov/protein/SOP79853.1	ATGAAACTCAATAGGGATTCGTTGAGGATTGAAAGGAAAGAACGCTTAAGGATGGAGAAGGTGGCCAAAGGCACTATCACCAAAGTTGTACTCAACAGAGATTCAGACGCTCCAATCGAAATTCAATACACCGATACAGTTAAAGTCGGTCATGGTTCATTCGGTAATGTTTACCAGACGTTACTTTTACCCTCCAAAGAACAGGTTGCCATCAAGAAGGTACTTCAGGATAAACGATTCAAGAATAGAGAGTTGCAAATTATGAAATTATTGCGTCATCAAAACGTTGTCTCCATGAAATACTACTTCTATGACACGGAGGAGAAAGATGAATACCTCAATTTGATTTTAGAGTACATTCCAGAAACTCTTTATAAATCTTCCAGTTACTACCTACAG…
6	123_SOP80261	Transferase(Phosphotransferase) domain 1	SOP80261	1	https://www.ncbi.nlm.nih.gov/protein/SOP80261.1	ATGTCAAATAAAGAAAAGCTGGAGCATTTAAAGAAGGCACATCCGGCATCAAAGCTAACCCTCGGATTGCAACAATGCCAGTGTTCCGAAGAAGACAACATCATTAGAGGTCAACAGGACATTGACCAGCATATCCATCAATTGGTAGAACGTAAGCTTTTTGTAAAACCTGAAGAAATAATCAGAAGGCCCAAACCCGAAGTTGCACCCATTCAGACCAAGTTTGAGGAGGATGAAGCGACGCCAGAAGAAGCCGATAAAAGTGGCACTTCCCTTAAATTGAGCAGAAATATTACTCCTAGAAAACAAGATGATTATTCTGATGAAGATTACGAATCGTGCACTGAAGGTGCTAGCCACCTAGAAATTGATCTTTATGGCGACGATTCTGAGGAAGAT…
7	124_SOP79875	Choline kinase, catalyzing the first step in phosphatidylcholine synthesis via the CDP-choline	SOP79875	1	https://www.ncbi.nlm.nih.gov/protein/SOP79875.1	ATGGAGAAACACTTGAAACAGAAGGGTTCCAGTGCTAGCACGAGAACACGGACAAGGTCTCGATCTGGCTCTAGGACCAGGGAGTTTCACTCCATCAGAAGGCCCTCAATGCATCGAACCACTTCGTCCGGATCTATCAAGTCTTTGACGTCTGATTTAGGCAATGATTCCTTGGATGGGTCATTCAATGGCGAACAAGACATAGAAGTGCCGTTTGTTAAGGCTGTCTTGGATCACACTTTACCTACTGAGTACCTTAAACAGGATGTCATTGCTCTCTTACAAAGTTTGAGGATCTCCAAGTGGCACAGACTAGTTCCTACTGAAAACGTTATAAAAGAACTGAAACTTACTAGAATCAGCGGAGCGTTGACTAATTCAATTTACAAAGTCACCTAT…
8	125_SOP79735	Protein kinase-like (PK-like)	SOP79735	1	https://www.ncbi.nlm.nih.gov/protein/SOP79735.1	ATGTCTGTGCCTGAAGAGAGAGTTTATAGCATTAGCCGTGTATACGCCGATGCCAATAAAAAGAGAGACAGAGAATATTGGGACTATGAGAACTACCAGCTTGTTTGGGGGGACATAAGCAACTATGAGATAGTAAACAAAATTGGGAGAGGAAAGTATAGCGAAGTCTTCACCGGAATGAACATATTGAACAATAAATCGTGTGTTATCAAGGTGCTGAAACCTGTGAAAATGAAAAAAATTCATAGAGAGATAAAGATTTTGAAGAATTTGACAGGAGGACCAAACATTGTGGCACTTTTAGATTTGGTGCAAGATCAGAGTTCCAAGATTCCTGCTCTTATATTTGAAAGAGTTGCCAATGCAGATTTTAGAACTTTATACCCCAAGTTTGCCCAC…
9	126_SOP79609	Pyridoxal kinase BUD16	SOP79609	1	https://www.ncbi.nlm.nih.gov/protein/SOP79609.1	ATGGTAACCCCTGCTAACAAGATTATATCCATTCAGTCACATGTTGCGCATGGGTATGTTGGCAACAAAGTTGCTGGTTTTGTACTACAATGCCAGTATTGGGATGTGGACTTGTTGAACACTGTCAACTTTTCCAATCATACCGGCTATGGAAGCTTCAAAGGCCAAGCAACAACCGGCGAACAAGTTCTATCTCTTTATGAAGGCCTGCAGGATATCAATGTCCAATACGACGCGATGTTAACAGGTTACATTCAAGGAGCAGATGGAGTCGAGGCGATGGGCAAGGTGTGCTTGGATCTGAAAGAACGAACCCCAGGTATACTATGGTTACTTGACCCGGTGATGGGAGACGAAGGAGAGCTATATGTGAGCGCGGATGTGATTCCCGCTTATAGA…
10	127_SOP79943	Protein kinase-like (PK-like)	SOP79943	1	https://www.ncbi.nlm.nih.gov/protein/SOP79943.1	ATGAATGTCGGTCTGAGTAGTCAATTTGTTGCCTTGGAGCTCATTGGCAGGGGGTCTTTTGGCTCAGTATGGAAGGTTGAAAGGAAAACAGATGGAAAGTGGTTCGTCAGAAAAGAGGTATCCTACATGAAGATGAATGCCAAAGAGATATCTCAAGTGATAGCTGAGTTCAGAATTCTTAGTGAGTTAAGCCATCCCAACATTGTGAAGTACCTTCATCACGAACATATTTCTGAGAATAAAACTGTCAATTTATACATGGAATACTGTGATGGTGGAGATCTCTCCAAGCTGATTCGAACACATAGAAGGAACAAAGAGTACATTTCAGAAGAAAAAATATGGAGTATTTTTACGCAGGTTTTATTAGCATTGTATCGTTGTCATTATGGAACTGAT…
11	129_SOP79994	One of three possible beta-subunits of the Snf1 kinase complex	SOP79994	1	https://www.ncbi.nlm.nih.gov/protein/SOP79994.1	ATGGCTGACTGCGTGTATTCACTAGGAATTCTGGGTTCCATTTTCCATCCCAAAGCTATCGAGTCTACTTTCCACATTTGTACTGGCCTGCTGTGTTCCTTCCAAGATAAGCTAACCACTGCGTCCCACCGGAAAATGAGTGGAGAAAAGAAAGATGTGCTAATGACAGACGTGAACGAACTCACTCAGTCTGCGTCTGTAATGAATATCGACGATGACGGCACCACTGCCTCGCCATCTTCTTATGGGGACACTTCGAAACCCGAAAGAAGAAAATCAACGTTGATATTTACAGACGATGTTGAGTCTCCAGTCAAGATGGATAGTGGAGATAACGAGAATGAATATGGCTTGACAAATGCTACGAACGAGAACGTTTTTACTGATTCTTCTGTCAGT…
12	130_SOP79299	ATPase domain of HSP90chaperone/DNA topoisomerase II/histidine kinase	SOP79299	1	https://www.ncbi.nlm.nih.gov/protein/SOP79299.1	ATGCTAAGATTTGTCAACCGGTGTGTTTTGAAGCCGTATGTTAGGTTCAATTCGACAAGTGTTATATACAACAACAACACTCATGAAGACTACAGGTTACGCTCTGCTTTGGAGAAAATAACGATCAAATTGGCCTCTTATCCGTTGCCGCAAACAACCTTGAACGATCTGCTAAGGTTCAACAGCAAGGTGATCACTAAAGACACAGACCAGATGATTTTGGATAATGCTAACGATACGCTTAAGGATATGCTCGCCTTGACGGCGAAAAGGATAAGGGAACTGCGTTCTTTGCCGTACATCTGCGTTCTTAATGCAAACATTGGAACTATATATGACACATACTTAGAATCATTGCAATTGCTGCTGAAATTCATATCAGATATTGATGAAGACATA…
13	131_SOP79198	Pdk2 pyruvate dehydrogenase kinase	SOP79198	1	https://www.ncbi.nlm.nih.gov/protein/SOP79198.1	ATGTCCTGGAAGTTGACCAACCAATTGCGAGATAAGATCTATAGGTATGCGAGGTTCCCTCCTACTGGTGTCTCGCTGAGGCAGATGGTTCAATTTGGACCCAAGCCCTCCGCTGGTACTTTGTTCCACGCGTCCCAATTTGTAGTAGAAGAGCTACCTATACGTCTTGCCCATCGTGTGAAAGAGCTAGAAGAACTTCCAGATGATTTAAACCAAATGCCATCGATACAGAGGGTCAGGGATTGGTATGCAAGAAGTTTCGATGAGTTGACCTCGCTGGCCGCCCCCGACATCAGTGACGAACTGCGTAACTTGCTTTATGAGGATGGTCACAACCACCTTTATCAGCCAGAAATGAATGAAATGCCTCCTAATAACATCCAAGTGCAACATTCCGAT…
14	132_SOP78783	STT4 phosphatidylinositol-4-kinase that functions in the Pkc1p protein kinase pathway	SOP78783	1	https://www.ncbi.nlm.nih.gov/protein/SOP78783.1	ATGCAGCACTATGGAATTTCAGGCGACTCGCTTCGTTTGGCTGCTTTGAAAAAGCTGGTGTCGACCCCTTTGGAGAAGACTCGTGGAAAGGTGGTTCAGGCGGTCCTCCTTTCTACTCACAAAATTCAGAAGGAAGAAAAGCAACTGGATTGTGTTGATTTGGAAGATATCATTGCATTATGTCATTCTGTACCTGATTTGGTGTCAGAGAAGACGAGAAGAGAGCTTTTCAAGTGTTTGTCCCATCAGTTGTTGCAATGTCTAAACCAAGGGTTTTCATTTTATGGAACCCTCCAAAACTTTGGCCCAACACCGTGGTCTTATCTCACGCGGCACATAACGTCCGGTCTGATAACATTTGCCAATCATTTTGAAAGCTCTCGTCTTGAAGTTGAGGGA…
15	133_SOP79665	Protein kinase-like (PK-like)	SOP79665	1	https://www.ncbi.nlm.nih.gov/protein/SOP79665.1	ATGATGAGACGGTCTAAAACTCAAGTAAATACATCTTCACCTCTGAAACTTGATGTTTTGAAAAAAGCGCAAGAGAAGCGGCTTCATTCGCTGAACAGAGTGTCTCCCAGTTGGAGAAGTTCTAAGTCGGCGGCTCCCATCAAACAGTTCCAGGCTTCAGTGCAAGACGATCCGTTCACAGATTCTAATGACCACTCATCATCGGTTTTTGTCATTAGAAGCTCTTTTCCGTTGAAAGAAGGTCGTGAGGCGGAGGAGCAAGGTGTTGGTAAAAAACATGCTCTGGTGGGCGCTTCGATAAAGGATGCTGACGACACCGAAAAGAACTTGAAGCGAGTAAAAACTGTGAGTGATCAAATAGACTATTTATCGACCAAGTCCCAGAATGCACAGCAGAAG…
16	134_SOP80131	Protein kinase-like (PK-like)	SOP80131	1	https://www.ncbi.nlm.nih.gov/protein/SOP80131.1	ATGTCAGTCGTTCCGTACCAAAAGGACCTAAGGGTGGTTTGGAAGCATCCTGATTCCAGATCCGTAGTTCTCTACTCCAAAGAGCATCAGAGCTTCCAGTATATTTCTTTAGACAGAGTTGATGAAGTCAATGGATCAGATAGTGACTATTTTCACAGTAAAAACGGAAGTAACCAACGAAGAAGATCATCGACAGTATGTCCGAGATGTGGCTTTAATATGAGTAGATCATCTCCAGAATCCATGTTCAATAACAACTACTTCAAGCTGCTTGCAAACGTTCAAAGCAATAAACTATCAGAGCAAGAAAAAGATAGCCATATGAATTTGCTCAATAGCGCCATAAAGTTCCCATCCTTTAAATTGAACCGATCCACTTTTCCGGACAATCTATTCAGT…
17	135_SOP79861	Transferase (Phosphotransferase) domain 1	SOP79861	1	https://www.ncbi.nlm.nih.gov/protein/SOP79861.1	ATGGTCAAGAGTACGGAAGAGATGGACCAGGAATCGACTTCAAATTCCAAGGGTATCTCCCTCTCTCTACCCAAATCGAGGCAAGAATCCCGGTCTAGGTCTAACTCCCGGAAATTGTCAGTGACTAGGCTGTTCTCCTTTGGAAACGATACTAATGGTGGATCTGATCATCAAATGAGTCCGGTTCCAAACTTTGATGTTGTTGAACCCTCCGACACTGATGAAGACCATTCCAGCACACGATTATCCAAGCTGAAAGGAATGTTCAAGTTTGCTTCTTCTGTGAGTTCATCGCAAATCAACTTAGCTATCACTCCTGAGTTAGAACAGCCCAATCCATTCAATAGCACCTCACTTACAACCAAACCCGATTCAGATATCTGCACCATTCAAGAACAG…
18	136_SOP79848	Protein kinase-like (PK-like)	SOP79848	1	https://www.ncbi.nlm.nih.gov/protein/SOP79848.1	ATGAGAGTCATTGGTCAAGGGTTTACGTCAACGGTGTATCTGAACGAAGAGGGTAACGTGCAGAAGAAAGTCGACTTGGATTACGTTGTAGCTCCTCATGATCCAAGACGTGAGTTGGAATTGCTGAAAAAGTTGGACCATCCCAACATTATCAAGCTACTGGAATGGGGCACAAATAGTGATGAGTTGGTGTTGACTTTCTGTTATTACGAGAAGGATTTGTACGGAGTAATGAAAAGCAATACACGGACTAGATTTGATATACATTCCTTGCAAAAAACTGACCGGAATCAGTTACCTTCAGAAAGCGCCCTAACCATCGTGACTGGTTTGTGTCAAGCATTACGATATTTACACACAGAAATGAACATTATCCACAGAGACATCAACCCAAGAAAT…
19	137_SOP79782	Transferase (Phosphotransferase) domain 1	SOP79782	1	https://www.ncbi.nlm.nih.gov/protein/SOP79782.1	ATGCCCTACTCTGCTCCTAGGAAGGACGAATCGTTAGTTGCAGGGTTTTCAAAGATCATCAATAGAATTCAAGGACAGCCCAGTTCCTACAACAAGAAACAGGATTACACGTTTGGAAAGACCCTAGGTGCCGGAGCATTTGGTGTAGTTCGTCAGGCTAGAGACAATGCTACCAAAGAGAATTATGCCATTAAGATTATCTTGAAAAAAACTCTAAATGGAAATGAGAAGATGATTATGGACGAAATTGCAGTCTTGAGCAAGCTCCATCATAAGCATATCGTAGGTTTCAAAGATTTCTTCGAAAGTAAGGACAAGTTCTTTCTCGTAACTCAATTGGCTACAGGCGGAGAGTTGTTTGATAGAATTATTGAAAAGACAAAATTCAAAGAAGCTGAC…
20	138_SOP79784	P-loop containing nucleosidetriphosphatehydrolases	SOP79784	1	https://www.ncbi.nlm.nih.gov/protein/SOP79784.1	ATGCCAGAAATCGAGAGGACAATGCCGCTTCTTCCGGTTCAGTTGATGAAATATATCGTTATTGTCGGAGGCCCCTGTGGCACAGGGAAGTCCACTGTAGCCCATGAGTTGGCTCTTCACTATAAAGACAGAAACATTCTACGAGACGAGAAGGAAGTATACATTGAGGGCGATTCCTTCCATTCACATGCTAATATCGAGAAGATGAGTTCTGGAATACCGCTAACGGATGAAGACAGATTACCCTGGCTCATCACTTTGGCACGGTATTCTAGCCAACAGTTTACTAAAGAGAATTCTGGTGATATTTGTTTCCTCTCATGCTCTGCACTTAAGAAAAAATACAGAGATCTGCTCATTCAAACAATCACCAAGATTAATCCAGATATTCATCCAATT…
21	139_SOP79786	Transferase(Phosphotransferase) domain 1	SOP79786	1	https://www.ncbi.nlm.nih.gov/protein/SOP79786.1	ATGAATCGTCTTTACAACCAAACGCAGCAGCCAATGAGGATGGCAAGCAATGACTTCTTTTCCATTGGGCCTTACAGAAAGCGAAAGGATCAATCAAGGGAGTCTGTGCTTGACAAATACACCATTCTTGGATACATAGCGTCTGGAACGTATGGAAAGGTGTTCAAAGCCAGTGGAAAGTCAAAGGATAACCAGAAACAATTCTATGCTATCAAAAAGTTCAAAATTGACAGCAAAGACAGTGAAATTACTCATTATACTGGTATATCTCAAAGTGCAATCAGAGAGATATCACTTTGCAAAGAACTAAAGAACGAAAACGTTATCAATTTGACAGAGATTGTGCTGGAAAACAAATGCATTTACATGATCAGTGAGTTTGCCGAATACGATCTGCTT…
22	141_SOP80168	EKC/KEOPS complex subunit CGI121	SOP80168	1	https://www.ncbi.nlm.nih.gov/protein/SOP80168.1	ATGACAACACTAGTTCTACCACAGTTTCCAGAAACAAAAATTTTGATAGCCCAATACCAGAATGTCAAGAACGCTAGGACAATAAGAGAGGAACTGATAAAGGGAAATTTGCAGTTTAATTATGCCTTCATAAATGCTGAAACTGTCGCCTCAGAGACGCATCTAAACAGTGCCATCTATAGGACACTGATCAACCACAAAAACAAGACTATGAAGGCAAAAACCTTACATTCTGAGTTGATATTCAACCTTTCCCCGTTTAAAAACATAATGGATGCCTTCAAGAAGTTTGGTATTGCTGATGAGTGTAGTAACATCATCGTTGTGCGTATTTCTGGCGATGGGGAAACAGAACCAGAGATCGGCAATCTTGATTCCGTGGTTGAAGGAGAAAGAACC…
23	142_SOP80093	Mitochondrial chaperonin, required for ubiquinone (Coenzyme Q) biosynthesis and for respiratory growth	SOP80093	1	https://www.ncbi.nlm.nih.gov/protein/SOP80093.1	ATGTCCGGAAGAATACTGTATGAGACATTCCTTATCGCTTCCGGGGCCTCCAAAGTTCTGAAAGGGTCAGCCGAGTTGATTTACCAGAGAACGTTTCCCTCCTGGCATCTAGACAGCAAGCTATGGGAGGAAGCGAAACAGAAAGCTAACGAAGCCAGATCCAAAGCTGAAAAATCTGTCGGAATCCCTCCGCTAGATTCAAAAGAAGTGGAAACAGATATTTTCGAAATTGCTAGGCAAAAGGCAAATAGCGTGCGATCCACTGCAGAGGTTGAAAACTCCTTGGGCGAAGAGCATAGACCCAAACCTCCTTCAAACACGAAAGGACCTTCTAATAAAAGAGCCTTCCACACAACTAGGTTGACCTTAAACGAGAACCAGGATATTAAGACAAAAAAG…
24	143_SOP79626	Regulation of nuclear pre-mRNA domain-containing protein 1A	SOP79626	1	https://www.ncbi.nlm.nih.gov/protein/SOP79626.1	ATGTCTTACTCAAAGGATATAGTTTTGGAAAAGCTTGCTAGTTTGGAAGAAACCCAAATTAGCATTCAATCCATCGGACAATGGTGTCTATTTCACCATAGACATGCTCCCGAAACCGTCGCCATTTGGAGTGAATTTGTAGGTTCCACCCAAACCAAGAAGCTTGCGGGGCTCTATCTGGCCAATGAAATTATTCAGCAATCGAGAGCTAAACGAAAGACTACATTTCTAGATGAGTTTGCCAAGGTGCTACCATCTACTTTAGAGCAAATCTATCCGAGTATGATCTCTACTCACCAGGCGAAACTGAAGCGAATTATAGATGTCTGGAGTCAACGTAAGATATTTGACTCAAACCTGATTCATAGACTTTATCAGAGCATACAGGATCAAAAAGCT…
25	144_SOP79606	Protein with similarity to hydroxymethyl pyrimidine phosphate kinases	SOP79606	1	https://www.ncbi.nlm.nih.gov/protein/SOP79606.1	ATGTCTGTTGCAACAGAGAACACTGTAGTAATAGACCTTAGGAGTATACCGGGCTACGAACCTGTTCCACTCACGGTCAGAGTCCCCACAGTGCTGACCTTAGCAGGAAGTGATCCGTCTGGTGGAGCAGGTATAGAAGCTGATATAAAGACTATATCAGCTTTCCACTGTTTAGGGCTTAGTGCCATAAATGCGCTCACTGCGCAAAATACAACAGGAGTTAAGAACGTGCTACAAACGGATGAACGTTTTCTAACACAGTTACTTCAGGCTCTGTTTGAGGATATGCGAATTGACGCAATAAAAACGGGAATGATGACTAGCAAAGCTGTCAAGTTGCTTCCATTCTACCTGGACAAGTTTCATAGAGGCAAACCATTGGTTATTGATCCTGTCTTA…
26	145_SOP79526	RNA-binding protein that interacts with the C-terminal domain of the RNA polymerase II large subunit	SOP79526	1	https://www.ncbi.nlm.nih.gov/protein/SOP79526.1	ATGTCGATCGCAGAATTTGATGCTACGCTAAAAGAACTTAAGACACTGAAGGCCCCAGGGGTTTCAGGCTCTAGAATTAAGAAACTAGTAACGTTTGCCGTGGATAACGTATCGCAAGAGTCGCAGCTTGTTGATGTGATGTATGACAACTTCAAGTTTGCTCCTCCTACTCATAAGTTGGGCTACGTTTATGTAATCGATGCAGTAGCAAGGCGATACTTTGATCTCATAACTGGTAATCCAGTTAATTCCGATTCTAAAAATGGTTCCTTTGAGGCAGGAGTCTACAAGATCCAAAATATAATCAAGCAAGTTATAGAAGAGTCATTTGCAAGTGGCATCAACGAAGAGCAGAAGGAGAAACTCAGTAAACTTGTAGACATTTGGTCACGATTCAAC…
27	146_SOP79390	DNA 3'-phosphatase that functions in repair of endogenous damage of double-stranded DNA	SOP79390	1	https://www.ncbi.nlm.nih.gov/protein/SOP79390.1	ATGTCTAAGGATATTCTGTCACTAATGGGTAAAAATGTTTGCATGAAAAGACACTCCGCACTCAGTTCAAAAACTAAAACTCCAGCTTCGATATTGGGTAAGGCAGGGGCAACTTTAGTTGAAGAATTGAAAGGATGGGACATTAGTTTGGATTGCATTAGTGATATGCCACCAAAGATTCAAAATGATCAGGAAAGTTTTAAAGTAGCTGGATTTGATTTGGATGGCACCTTGATACTCACTAAATCAGGCAGCACATTTCCAAAACACGAAAGGGACTGGAAATGGTTCGATACCAATACCATTAGAAAACTTCAAGAGCTTGCATCTCAAGATTACCTAATCGTAGTCTTCAGTAACCAAGGAGGATTTCCTGTGAAATCTACTAGTAAGAGATTC…
28	147_SOP79388	Altered inheritance of mitochondria protein 36	SOP79388	1	https://www.ncbi.nlm.nih.gov/protein/SOP79388.1	ATGTTCAGACAAACCCTTAGGTTGGGAACTAGAATGAGGCATAGTCCCAAATTCTTGGGCACTTCCCAGATGGTGGAACAGTTTCCTTCCATTGCTGCGAGAAAGTATTCTAACCATCCATCGTCATCGTTCAATAACGATGGTGGCCCCAAAGTCAGGCATTTCCTTTTTGTAGGACTTGTAGGTACTATGCTTTTCGTTTTGGTCGTCAATAAAATCAACGAGCAAGATCCTAAGACTTCATTGGCCAAGAAAAAGAATACCTATTCAGAGCAAGAATGGGAAAGTTATGTCGCCGGTCTTAAACGTAAGAAGCAAAGGTTTGATTCTTCATCGAACAAAGAATTTTATGCCGTTCCATTTGCTAATAAAAACCCCAAACAGATTGAAAACCTGAAG…
29	148_SOP79155	Deoxycytidine monophosphate (DCMP)deaminaserequired for dCTP and dTTP synthesis	SOP79155	1	https://www.ncbi.nlm.nih.gov/protein/SOP79155.1	ATGCTGATAGGCATCTCTGGAACCAAATGTTCCGGCAGGACAACTGTAGCTCGTTATTTGACATACCAAGGATTCAAACACATATCGTTAGAGCCTTCAATATTGAATATTGACCATAAGTTCGAAGATGAAGATGAACTGGTCGATTTCGTCACCAAGAACTACTCTGAAAATTTCGTCTTATCACACATTGACAATCCTGTTCTTCTAAGCAAGTTATCCAAAAGGCCGTTCTTTTTACATATTTCATTGGAAAGCTCTATACTCAAACGACACCAGAGAAGATGCTCAAAGGCGGGGGATATTTCTCTGGAGGAGTTCGTCATAGACTGTGATAAATACACTTTTGATCATAAATTGATAGAGATAAGTAATCTAGCCGACATTACCATCATTAAT…
30	149_SOP79131	E3 ubiquitin-protein ligase NEDD4-like	SOP79131	1	https://www.ncbi.nlm.nih.gov/protein/SOP79131.1	ATGGGCAACTCCACGTCTACAGACTCCGCTCGGCTGAAATCCCGTCTTAACCATGAGATTGTCCCGAATAGAAAACAGCACCTAAACTTCGTTGATTACAAGGATAAACCGTCAACTTCCACCGCAACAATCCTTTCCACCCAAGAGAAAGCCTCCAGGAAACAAAGCCCCAACTTGAGCGGTATCCCCACCGTTAATGACCAACTGATAACGATCCATGACACTTATATCGACCAGCTGGCGTCAACAACAACCGAAGAAGATGATGCGGAGGGCAATCTATCCCTGGTTACCACAATCTCATCTTCCAATTACTCTCTCAGTGATGCTGATGAAGAGCTGAACGATAATGCTTTACATAACGATAACGATTCACACCCAAAACCAAAAGCTAAAACT…
31	150_SOP79463	Phosphatidylinositol 4-phosphate5-kinase MSS4	SOP79463	1	https://www.ncbi.nlm.nih.gov/protein/SOP79463.1	ATGAACATCGTCAGCAACATTAATGAGAACGATTTAGCTCTGCTTTGGAGTGAAGAATCAAAGACGAACCCAGTGAGTAAGAATTTAAATCCCGTACGTTTAGCACCCACAGTGTGTTCGAAGCAAAGCAAAAGCAGCGAGGAAATTTCGCCTAGTGGCAATTCCATATCGTCGTTACCTATTGCCGCTATCACAGCTACAAGCAATACAAGTCTTCACATTGATAATTTGGATTCTGCTTCAGAAGAAGTACTAGTACCAAGCATCAACTCTCATAGTAGAGACAGAATCTCAGTCATGAACAACCGTTCTACTACCTTACTATCGCAGGAAGAAATAGGACAGCGCTTAGTAGCAAATGCTCCAATGTCTTCTATTTCAAATTCCAAATCTTTCGTT…
32	151_SOP80226	Similar to Vacuolar protein sorting-associated protein 27 acc. no. Q0U4Z8	SOP80226	1	https://www.ncbi.nlm.nih.gov/protein/SOP80226.1	ATGTCCTGGTTCAGTGGAAAGAACTCAGTTCCCTTGGAAAACAAAATTAATGAGGCAACATCCGAGTTTATACCCGACGGAGAAATCGACCTAGAGGTTTCTCTGGAGATCACCGATATAATACGATCCAAACAGGTTACTCCTAGGGATGCAATGAGAGCTCTGAAACGTCGATTCATGGGTTCCAACAATCCCAATATACAGAAATCCAGTATCAAACTTATTGACTTTTGTATCAAAAATGGGGGAATACATTTTGTCCAAGAAATCAGTACCAAGGAGTTTCTGGATCCCATTGTATTGAAACTACATGATAAGAGCCTAAACTCTGAGGTGAAGGCTCTAATTTTAGACTCCATCCAAAACTGGTCGATTTTATTCAGCACTAACCCCAAATTG…
33	152_SOP80241	P-loop containing nucleosidetriphosphatehydrolases	SOP80241	1	https://www.ncbi.nlm.nih.gov/protein/SOP80241.1	ATGACGTTCTTCAGGCGTTCTTTGCAATCGTCCAAAAGCAACTCAACAACCAGCATATCCTCGTTGTACGCCACTCCAAACAGCGTCGACACTCTGACGCCCGAGTTTGTGCCGGAGGTGATCGATGACGAGTTGAACAGTCTGCATTTCAAATTCACAAACTTTGCACTCGACGATGAGGTCGTCGATATCGCTTCAGAAACTGCCACCGAGGCCTCCGGCGTGGCAACCATGAAAACTTCGCCATCCTTGCGCACTGGCTCCGACGTCAAATGGTGTGTGCTACTTGTCGGACTTCCTGCTAGTGGCAAATCCACCGTTGTTCGTCAGCTCAAGCAGTATCTAACAACCGGAACCAAGCAAAAATGCAGAGTTGAGATATACAACGCCGGGAATGTG…
34	153_SOP78951	Epsin-2	SOP78951	1	https://www.ncbi.nlm.nih.gov/protein/SOP78951.1	ATGAGTACTATTAGTAGCAAGCTATCCAATTTATCTTTGTACGATATCAGAAAGGCTTCTAGAAAGATTCAGAACTCCTTATCAAACTATACCGAATTGGAGAACCTGATTAGAAATGCGACAACCACGGATCCATGGGGACCTACATCAAAGCAATGTGAAGAGATCCGAAATCATCTATTGGAAATATTGAACACGGCGCAATTGACTGCCTCAGATGAGAGGTACGGTAGCTACTACGATGAGGATTATGGCGTGGAGTATGGTAATCCCGCATCAGATGCAATATCTTTTGTCATTACTAGAATAGTGGAATATTCGAATCGCTTTTCAAGGGAGGGATTTGTAGGGAAACTCAAGAAGAATTACATCACCAATGGAAACGAACATCGGATTGTA…
35	154_SOP78836	Glucose repression protein GAL83	SOP78836	1	https://www.ncbi.nlm.nih.gov/protein/SOP78836.1	ATGAGCTATCTAATTATAAGCTTTGATAGTAGCACCAATATTGACGATGAGGTATCAATAACAGGATCCTTCAATCATTGGTCAGAGAAATTACCACTCAAAAGGGACAATAAACACTGGGAGATCCATCTGGATCCGAAAGGGGTGACTGAGCCGTTGGTGTTTAAGTTTATCATAAAGTCGCCTGATGGTTCAGAAAACTGGTGCTGTTCAGATATGTATCAAAAAGTGACCGACGAGAGTGGAAATGAGAACAACGTTGTTGATGATCTTGAAAGGTTGCAAACCAAAGATCCCTCTACGGCAAGGACTGTTGAGGAGGAGCAAGAAGAGAAAGTGGATGGACATAGTGGTGAGCAAATTGTTGATGCAAAGAATGAAAAGGCTAATAAGCCGGTA…
36	155_SOP79343	Transferase(Phosphotransferase) domain 1	SOP79343	1	https://www.ncbi.nlm.nih.gov/protein/SOP79343.1	ATGACTTCTATATCGTTTCATTCGAGACAACCATCGTTGGCATCCTCATTTGCACCTGCCAATGGATTAGGTATCCACAATGGAACTCCACCTATCAAGTCTCACCCTCAATACATCGGGCCTTGGAGACTGGGAAAGACTCTAGGTAGAGGTTCGACTGGAAGAGTTTTGCTTGCAACACATACATCCACCGGTCAGAAGGCTGCTGTCAAAGTGGTCAATAAATCAAATCTAAATGAAGAATCTCGTGAGCTCAATGAGAAAGGCTGTGACTCTGTTGGATTACCATATGGGATCGAAAGGGAGATTATCATCATGAAATTGCTAAACCACCAAAATGTGTTGAGACTATACGATGTATGGGAGACTTCAAAGGCTTTGTATTTGGTTTTGGAGTTT…
37	156_SOP79015	Transcriptional repressor OPI1	SOP79015	1	https://www.ncbi.nlm.nih.gov/protein/SOP79015.1	ATGAGTAAACGAAAACTTACAGGGGAATACTCAACTGATGGTGACGAAAACAGAGAAGTTATTGCCATAGAAGCTCTCAACCAACTTCGAAATAATGGGTCCACTTCTCCATCAGTAGGAGTAGAACAGGATCTAGACTCCGCACAATTGCCCCCGATGGGCAAAGTGGATTCCACCACCACCAAGCTGATCGACAAAGTTACTTCATACCCTATTATTTCTACTGGTATCAACTATATGTGGCAACGAAATCTAGTCATAGCAGGAAACTATATCAAAGGCGAATCTTCCAAAAAAGAAGTGGTTACAACCAAACGTCAAAAGACAACTACCAACGATTCGAAACCTGAAGAAAGGTCGGCTCCATCGTACATTCGTGACAATTCCAGATTACGACAC…
38	157_SOP78803	Protein yippee-like 1	SOP78803	1	https://www.ncbi.nlm.nih.gov/protein/SOP78803.1	ATGGGACTAGTGTATCTTCAATACTTCAAAGATGAGCCTACCCTCCCTAAAGTCCCCGAAGCTACCGTTGATAGGAGAGATTCATGGGGAGCGGGAAGCAATAGTCGCCGATCCTCAGATAACACACTTTTCTCAAGGTCAAGCTTCTCCACTGCTTTAACCAACTTTAGAGATGACGACTCCACAATCACGGAAACAATCGTAGACGAGAAACTACCCCTCGTATCGAACGATTCTCCTTATAGCCTCTCTAGGGATTCGAATCTGTTGCTCTGTAACCAGTGCTATACACAAGTCTGCCAAATGCCATTGATTATCAGCGATAACTTTCATGGGAAGCATGGCAAAGCTTATTTGGTCTCCCACCTTCTTAATGTAGAGCTGGATGAGAAGCCATCT…
39	158_SOP78796	P-loop containing nucleosidetriphosphatehydrolases	SOP78796	1	https://www.ncbi.nlm.nih.gov/protein/SOP78796.1	ATGAGAAGCATCAAATGTGTTGTTGTAGGTGACGGTGCTGTCGGTAAAACATGTTTGCTGATCAGCTATACCACGAACCGTTTCCCCCATGATTATATCCCCACAGTGTTTGACAACTACTCTGCAAATGTTTTAGTCAACGGAGAACCGTTTAAGTTGGGTCTGTGGGATACAGCAGGACAAGAGGAATACGACCGATTGAGACCACTGAGCTATCCCCAAACTGAGATCTTCCTAATTTGTTTCTCTGTAGTTGAGCCAACTTCGTTTGAAAATGTCAAGAACAAATGGATTATTGAAATTCGCCATCATGTCCCTTCTGATGTGCTCATATTGCTGGTCGGTACCAAGATTGATCTGAGAGATGACCCTCATACCTTGGACAGTCTTCATGAGATG…
40	159_XP_002492459	Polo-like kinase with similarity to Xenopus Plx1 and S. pombe Plo1p	XP_002492459	1	https://www.ncbi.nlm.nih.gov/protein/XP_002492459.1/	atggcaagtgctcggggttccctaccgcttcagtccttgaataacggacaaattaactccaggtcaaatgccttcaacgtacagactcccattaagactgggccgctcaagccaccaggtcctgccgctactgccaaccagatagcacaacagcaagatcagaagaagaagaaaaagaaggagaagctatcctctttgtgtaaaactcccccttcgattgtcaggacgagaactgggatcggttatcatagaggactttttttgggagaaggtgggtttgctagatgcttccaaatgaaagatgagagcggtaagttgtttgctgccaaaactgtggccaaggcctctattaagtcggaaaaaacgaagacaaagttattatcggaaatcaagatccat…
41	160_SOP78740	Protein tyrosine phosphatase superfamily	SOP78740	1	https://www.ncbi.nlm.nih.gov/protein/SOP78740.1	ATGCCCAGTCCTAGTGCTCACGCAGTAGCAAGCAGCTCTGTTTATCAGGGGGATACGTTAGATCCAGCTTCAGCTAATCTAGAGACGGAAGGGAGCAACTATTTTAGCATCAAACATTCTGAGGTTCCTACGGATAATCTGACCAAATCGCAAACTTCGGATGGCAAAGATTGCTATGCTCACAGTAGCAACAATTCGGTATCTTCCATACAGACAAATTTTTCTGATATTACGCTGGTTGATCGTCCCTTTTTTCATTCCAAAGAACCATCCAGAACGGATTCGTTGGACAGCAAAACCACTTTAACCGAATCCCTTAGACACAAGCATTTGCAAACACCTCCGGCTACGAGTTCGTCCCCTTTCTTCAAGTTTAACACCCCTGCTAGACCAATCCGT…
42	161_SOP78704	Repressor of RNA polymerase III transcription MAF1	SOP78704	1	https://www.ncbi.nlm.nih.gov/protein/SOP78704.1	ATGAAGTTCATTGATGAAATTGATATAGAGCTGGTTAACCAGGCTCTCTGTTTTGAAACTCCTGACTATTCGGTTCGTGGCGGTTGCGATTTGTTCACGACGAAGCCTGTGGGGTCGGACAAGAAACTATATAAAACGATTGATAAGCATCTAGATGACATATTGCAGGAAAGCTTGAATTGGAACATGTCTCACTCTCCGCCCACAGCTTCCAGGATAACCGACAATGTTGATTTTCAGACGCGGTTTAGCCGGAGGGCCTCCTCATCTAGTATTGTGAAACCAACTTTGAAAAGAAAGTCTTTCAACCACCACCAAGCAACTACATTGAGTAAGTCTTTGGAGAATATTGACATAAACGAAAGCGCGCTGTATGACGAGGAGACCCCATTTGGTCCC…
43	162_SOP80064	Low-affinity cyclic AMP phosphodiesterase	SOP80064	1	https://www.ncbi.nlm.nih.gov/protein/SOP80064.1	ATGAATACAGAGTACTTTGAATTGACCATTTTGGGAACAAGTGGAGGTCCTGTTGAGGGTGCAAACTGTTCCCTTTTGATAGGACGAATCTCGGAACAATTAGACTCCCCAACGGATCATGTCTGCATTGATGCTGGAACGGGCATAAAGGGTTTAAATGATATACTAAATTATTATAACCAGTTCGAGTCTGCGAAGGATGTCAAGTCAAAGTTTTTGAACACGCAAAACTATTTTTCCGGGTCGTTTTACCCCAATTGTCCCTCCGTGGCTGCCTATCACTCCAACACAGATTCTATTGTCTTCCCCAACTCTCTACAACGATACCAAAAGAAATCAAAGGGTACGAACCTGCAGATTGCCGATGCATTCATGAACTTGCAAATTTCCACCTATCTA…
44	163_SOP80020	Classic Zinc Finger	SOP80020	1	https://www.ncbi.nlm.nih.gov/protein/SOP80020.1	ATGACTACTGCTCCCCCAACGAAGCCCAATGATAGGCCCTACCAGTGCCCCATGTGCGACAAGGCCTTCCACCGGTTGGAACATCAAACAAGACACATTAGAACACACACAGGGGAAAAACCTCACCCTTGCACGTTCCCTGGATGCCCAAAGAAGTTTTCCAGGTCTGATGAATTGACCAGACACTTGAGGATACACACAAACCCAACTGTGAGAAAGGGCAGAAAGAAGAAGCGGAAGGACGAAGAACAAGCTGTGGAGTTGCCACCTCAGAATAACGAGGTACATCTCGTTCCCATGGGGAACGATCAAATGGGACAACCAATATACACGCAGGCGGTTCCTGTTTATTGGGTTCCATCTGGTGCTGCAAACGGCGAACAAGGCCAGTATTTGATG…
45	165_SOP79953	P-loop containing nucleosidetriphosphatehydrolases	SOP79953	1	https://www.ncbi.nlm.nih.gov/protein/SOP79953.1	ATGTCTTCTAGCCAGAACACTGTGGTTGTTTTGATAGGGGGAGGTCACAAATCCGGAAAGTCAACTGCTTCAAAACGTTTAGAGGAAGAGCTGAAGCTTCGAACTACAAAATCTTTTGAAATTAATATAAAGATTATTGACTTTGACAGCTACTTAGTTGATCCTGAAGCTAAGTTTTTGGTCACTAAAGAGATTGGACATTGGGACAAAGATCAATCTTTACCATCAAGATTTGATTTCGAAAGATTGTTAGAGGAAGTCACAGAGATCAAGCAGAAACAAGGAAGAGAAGCTGTTCACGTTCTGCTTATTCATGGAATTTATGCACTGTATGACTCAAGGTTAACGAATCTTGCAGACGTAAAAGTCTTTATTGACTTGGATTCTGATACAAGACTT…
46	166_SOP79932	B-type cyclin involved in cell cycle progression	SOP79932	1	https://www.ncbi.nlm.nih.gov/protein/SOP79932.1	ATGACGACAAGGAGACTTCCTCGACCAATCTCCAAAAGAGAACAAGAGATTTACAAGTTGGGACCGCCCAGGAACACCAAACCTGGAGCTACAAATTTAGAGTTGGACAAATATGAACAAATTTGCAACAGGAAACTTATCGATGAGTACTTAAACGATGTCTTGCATTACCATGCCGCTTTAGAGGAATTAGATCCTGTTAACGCGAGGATGATTGACTTGCAACCAGAGATCAGTTGGTATATGCGTCCTTATCTGATTAGCTTTCTGATTGAGGTTCATTTATCCTATCGTCTGAAGGCTTCCACCTTATTTTTGTGTGTCAATTTGATTGATAGATATTGTTCTAGGAGAATTGTCTTCAAACAGCACTATCAACTGGTGGGATGCACCGCTCTG…
47	167_SOP79909	Mps one binder kinase activator-like 1A	SOP79909	1	https://www.ncbi.nlm.nih.gov/protein/SOP79909.1	ATGTCCTTCTTTCATAAGAATTCCCAGACCATCAAAACGCGGGGATTCAAGACTCTGACGTCAGACATTGGTCTGCCCTCCACTCCAGAGACTGCTCCGAAGACCGAGCAACAACCAAGCACAACACACAGGGACATAAAGAACTACGCCGAGGCCACATTAGGATCTGGAAGCTCATTAGCACAGGCTGTCAAGCTACCAATAGGAGAAGACCTGGATGAATGGCTTGCAGTTCATGTGGTCAGCTTTTATAATCAGATCAACATGTTGTATGGAACCATCACAGAGTTTTGTTCCGCTCAAACTTGTCCACGAATGATTGCCACACAAGAGTACGAGTACTTATGGCAGCCAAGTGTTAGTTCAAGAACGAGCAATATGGGTAGTGCCAGTGGGAGC…
48	169_SOP79711	Pho85p cyclin of the Pho80p subfamily, forms a functional kinase complex with Pho85p	SOP79711	1	https://www.ncbi.nlm.nih.gov/protein/SOP79711.1	ATGAGTTACAATCAACAAGGAAATACACTAAAAGGTGTGCCCATACCCAATAAGAACAAGCGTTCGGATAATCATACGGTACACGGAGCGTCTAGCTCATCGTTGCACCATGATTCGTTTAGCCCATCTGCTCAGCCGCCATTTTACAACCCAAACGAAATATCTCATTCACAGAACTCCCTAAGCCGCCAGAGTTCAAGTCTGCTGACATCCAACCTTCAGAATCGCAGGACTCAGCCTGCCTTTCTAGAGCCAGAATTGTACTCCAATTCCCCCAATGAGCAAGCAGCCAGGTTTCAACCTTACGTCACTCATAACAATCACAACTCACCAAATGTCGTAAGTTCTTCTTACATGTCCCAAATGGCGATTCAAAGACCTTCATCGGAAGCTGTCTCT…
49	170_SOP79608	Type II phosphatidylinositol 4-kinase that binds Las17p	SOP79608	1	https://www.ncbi.nlm.nih.gov/protein/SOP79608.1	ATGGATTCCAAGCCATTGTCTGGGGTGTCACTAGCGGAAGCTAGTAACTTGAATCTGGATCCATCTGTACAGCTGAGGTCCAATAGCTCTATACAAGAAAACTATCCGGATCCAGCTAATGTATACACGGAGCAACTAGGTCATTCCCCATCAGAGAGGGACACACTTCTCCCGCAGAGCCCTAATTACAATGCTACGAGTCCTTCCCAAGGTGCTGGCCGATCACCTTTGTCGAAGAAGAAAAGAACGCGTTCACTACTTTCTACGGACAAGTTGAAGTCCTTAAACACGAAACTAGGAAAGTGGACCAGAGGGCTTTCATACAAATGGTGGATAGTACGGTCAAAGGATGTAGAAGGGCAGCCTAGTGAGATCCTTTTCAGTGTTTTCATGGCACCA…
50	171_SOP79522	G1 cyclin involved in cell cycleprogression	SOP79522	1	https://www.ncbi.nlm.nih.gov/protein/SOP79522.1	ATGTCGCTTTCACCTGATGCTTACCATGGCTTACGCCAACGTCAAGCGTCTTTGCGAGCGCAATGTCCTCAACTCAAAATGATGGAACTTCGGGCACATACTAATACTGTTGCTGACTACCACCACACTATTTTACTACACCACTTGAAACTGGAGCAGACTACAAGACCTCAGCCACAGTCTATCGCTATGCAACCTGAAATCAGGTTACGGATGAGACCAATGCTTTTGGATCATCTTGTCGACATATTCTTACAATTCAAGCTCAGTTATGTCACATTTTTCTTGACAGTTAACTTACTTGATCGCTACACATCCCTGCGAGTGGTCAGAAAGCAACACTACCAGCTATTGGGACTGACGTGCCTGTGGATAGCAGCAAAGTACTCAGAGAAGAAG…
51	172_SOP79162	EF-hand	SOP79162	1	https://www.ncbi.nlm.nih.gov/protein/SOP79162.1	ATGGGTAAAGTAGCATCCAAACTGTCCAGTGATGATATACACGAGCTGAGACAGACTACCAAGTTTGATAGACGAGAGCTTCAGCAGTGGTACAAGGGTTTTTTGAGAGATTGTCCCTCGGGCACAATGACTAAAGACGATTTCATCAAGATCTACAAGCAATTCTTCCCCTTTGGAGATCCCACAGAGTTCAGTGCTTACACGTTCAAGGTATTGGACACAGACAATTCTGGAGAGATTGATTTCAAAGAGTTTATAACTGCGCTCTCTGTCACCTCGAGGGGGTCTATGGAAGAGAAGCTATTGTGGTCATTCAAACTGTATGATCTCAACAACGATGGATTTATAGACCACGATGAAATGTTAGCAATCGTAACTTCGATCTATCAGATGATCGGC…
52	173_SOP79086	Cyclin, interacts with Pho85p cyclin-dependent kinase (Cdk), induced by Gcn4p atlevel of transcript	SOP79086	1	https://www.ncbi.nlm.nih.gov/protein/SOP79086.1	ATGATATTTAACGATTATCAGGCAACGTCATCCACCACTGTTGTCACAGTAAAGACTGGCAATGACAACCTTGGCGTTCACGTTAAGGCGTTAAAGGCACCTATTGCTGACAAGGTGCAAAAATCGGAACAAATTCAGAGTGTCGATTCGGTGTCTCTGGTTCATGCTGCTGCTATTATGCTACAACTAAACTGGCCGTGGCAAGTTTATCAATCTTATGACTCTAAACTTCGGGGCCTTCAATTTTTCATCACTGAAGTTTTGAAACGAACAAAGGCAAAGATCGGCGTATTAGAAGTTGCCCTTTATTATATTCATAAACTAAGTCTCAGAAGTACGAAGGTTAGGTGTGCAAAAAGAATCTTTCTATCATGTCTTATGCTCTCCTACAAATTCACT…
53	174_SOP80224	G1/S-specific cyclin CLN1	SOP80224	1	https://www.ncbi.nlm.nih.gov/protein/SOP80224.1	ATGTCTTTTAATGGCAAGTTCCGTTACAAGCACGATCCGAAGCAGTATCCCAACTCGCTGGTGTTCAAAGAAGTCACCACTCATAGAGATGTTGTAGGGGAATACGTCAAGGAACTTTCCATGTCCTCTTTTGAGGACGCTAACATGTTCAAACCTGACATTAATCTGATCAGCCAGCAGCCCCAGCTTACATTGGACCTGAGATCGCCTCTTCTGGACTTTCTGTTCAAAGTTTTCATCAAAACCAGAATTTGCAGTCATCTTTTCTATAGGAGTGTACGTTTGTTGGATAGATACTGTTCAAAGAGAATCGTCCTAGTCGACCAGGCTCAGTTAGTTGCCTCAACCTGTCTATGGATTGTCGCCAAAGTGGACGGTGGCTGCAACCACTGTCTTTCG…
54	175_SOP80203	AP-3 complex subunit delta	SOP80203	1	https://www.ncbi.nlm.nih.gov/protein/SOP80203.1	ATGACTGACGTCAAGTCCCGACTAAGGCCTTTCGGAATATCTTTCGAAAAGTCACTGAGTGACTTGATTAAGGGAATTCGATCAAATAATGAGGATCCCGACAAATTGCTTCTTTTTTTGGAGGAGTCAATCCAAGAGTGTAGGGAAGAACTAAGGGCGAACGACCTGCAGCTGAAATCCACCGCAGTTCTCAAACTAGCTTACTTGGAGATGTACGGTTTTGATATGTCTTGGTGTTCATTTCAGATATTGGAGGTGATGAGCAGTAGTAATTTTCAGCACAAAAGAATAGGGTATCTGGCAGCTATGCAAATCATGATAAGAAACGATAATGACGACGCATTGATGTTAATGACCAATTTACTGAAGAAAGATCTGACCAGCTCCAACCAAGTTGAG…
55	176_SOP80183	Catalytic domain of cyclic nucleotide phosphodiesterase 4b2b	SOP80183	1	https://www.ncbi.nlm.nih.gov/protein/SOP80183.1	ATGATTTACAACTTGATAACGCTTGACAAAGCAAAACCCTGTGTTTCACCAAAGGTTGTAAAAGAGGGCGGCAATCTCTGCATTAGGGCAGATTTTTCTTCTTTCAGTTCCCTGCTCCGTTATCTTACTACTAGGGCATCGTACTCCTACGATGAAGCTTCGGGCCAGATCCGATCTAACACTTCGGAAGACGATTTTCTCCATTCATTTGCCATTCTAATCAATACATTTGACCCTGATGTTGCCAGTGGCAAAAAGTCAACGCATAGTGAAAAGATTTCGTTGGACTCTATAGATCTTAGCCGCCAAGCAGCACTTGTTAAGGCCCACTTCCACCACCTCAGTCCAGTGGTTATACAATATTCTGATCCAGAAGGTGCTGGACCTGCTTGGAAGGCT…
56	177_SOP80090	40S ribosomal protein S2	SOP80090	1	https://www.ncbi.nlm.nih.gov/protein/SOP80090.1	ATGTCTCAAGCACCAGCATCAGCTCAACAAGGATCAGCCCCACAAGGCCAAAGACAATTTGGTGGCGCCCGTGGAGGTAGAAGAGGACCAAAGAGAGGACCAAGAAGAGGTGAGGAAGAGAAGGGTTGGACCCCAGTCACCAAGCTTGGTAGATTGGTAAAGGCCGGTAAGATCACCTCCATCGAGGAGATTTACTTGCACTCTCTCCCAGTCAAGGAATTTCAAATCATCGACCACTTATTGCCTGACTTGAAGGATGAGGTCATGAAGATCAAGCCTGTTCAAAAGCAAACCAGTGCCGGTCAAAGAACCAGATTCAAGGCTGTTGTCGTTATTGGTGACTCCAACGGTCACGTTGGTTTGGGTATCAAGACTGCCAAGGAAGTTGCTACCGCTATT…
57	178_SOP79033	Transferase(Phosphotransferase) domain 1	SOP79033	1	https://www.ncbi.nlm.nih.gov/protein/SOP79033.1	ATGGTGATGCTACATCTCAATAGAAAACGTGTTAGACGCCTCAACAAGGTTCCTTCCGGATCCACTGTCCCCAATACCAAAAGTTTCACTCGAAACGACGATTCAGATGCAATAATACTGTCGGATAGTGATGATCACGACTTGTTGAATCCTTTCTCAGACTATTCTCAGATTGCAGACCACAATGATTCCAATATTTTTGGCGATGAACGGATGCTCCAAGAAGATGGTATGCTTCATGATTTGCTATTCCCTCAGGAACAGAAGAAAAACCGAACATATTCCTTGCCTCAGCTGCCTCATTGCAAGTTGTCGTACACTCCGACCAAACCTAATATAACCGAGCTCGTAATCAAAGAGAAAATCAAAAGTGTTTTGCCCGAAAAAATTCCACATCTC…
58	179_SOP78727	Dbf4 Cdc7p-Dbf4p kinase complex regulatory subun nit	SOP78727	1	https://www.ncbi.nlm.nih.gov/protein/SOP78727	ATGACTACCCGTCAACCTCTAAAAGAGACCAACAATAACGTGTGCAAAACACCAGCAAGAGAGACAAGGAAGCTAAACGCAGAAAAAGCTACGACTCAGCATAACCAAAATGTGTATGTTCAAAATGCAAATGTGTCGTCTTCAATGCGTCAATGGCAGCAATGTTGGAGGGAAATCTTGAAATCTACGGTGGTGTATTTTGAGTACGATGCTCATGAAGACTCAGCAGAGAGAAAGAAGGCCAAACAACATCTGGAAAGATTGGGATGTACCATAGATATGTTCTTTAATGATGGAGTTACGATCATTGTGTCCAAGAGACCATTTAATTCGAAAGGCGTTTATCCAGCAAACGATTTGTTCCACAAAGCAATAAGAAGAAACTTGAAAGTGTGGTCG…
59	180_SOP78867	Protein EFR3	SOP78867	1	https://www.ncbi.nlm.nih.gov/protein/SOP78867.1	ATGCTGAAACTAAAACCTAAGCATCAGCGGTTTATCCTACAATGCTATCCGGGAGGGAAGAGCACCGAAAAAAAGCCTAACAATGCTGAACTTAGCCACCTGCTCTACTACGCTACCACCCGCCGGACGAAGCTAGAAAAAGTTGGCGGCTTCTTGGAAAAGAAAACCGTCAAGGACGTTGGACATAGTCGAATCGGCAATGTTTTGGTAACTTTGGATATCCTCAATCAGCTGGTTATCCGATGTTCTGACAACTTGAGTGTCTTTGCAGATAATGTCATTAACATCCTCACTAACGTGTCAACACTGCATGATTTGACAGTTCAAGAGCACAGTTTCATTTTATTCAAGAGCTTTTGTGAGAATGTGACTGTCAAGTCCTTCACCGGAGAGAAAAAA…
60	181_SOP79281	Xylulokinase, converts D-xylulose and ATP to xylulose 5-phosphate and ADP	SOP79281	1	https://www.ncbi.nlm.nih.gov/protein/SOP79281.1	ATGGTTACCAAAGAAATCCAAAATAGAGATTCAGCATTGACCGAATCAGTTCCGAATGACCTTTACCTTGGGTTTGATCTAAGTACCCAACAATTGAAAATCACCTCTTTCGAAGGGCGTTCATTGACACATTTCAAGACTTATAGAGTTGATTTCGATGAGGAGTTGAGTGTTTATGGAATCAATAATGGAGTTTATGTCAATGAAGAGACTGGAGAGATCAACGCTCCAGTGGCAATGTGGGTCGAAGCGTTAGATCTGATCTTTTCTAAGATGCAGAAGGACAAGTTTCCATTTGGCATCGTGAAAGGGATGTCTGGATCTTGTCAACAGCATGGCTCAGTTTATTGGTCTAAAGATGCCCCAGATCTCTTATCATCTCTCTCTCCATCGAAAGAT…
61	182_SOP80070	Transcription-associated protein 1	SOP80070	1	https://www.ncbi.nlm.nih.gov/protein/SOP80070.1	ATGTTACACGTAGTGCAATTGGACGATTTTGCCACCCGACTGAAGGCGGCTGAAGATTATCAGTCTAAGCATTCAGTTCTTTCAGAGATTTGTGATTCTCTAGAGACCTTCAATGCCGCCCAAGATTACGAATATTTCCTCAAGTCTTTGATTCCCTTGTTTATTGACGTACTGAAAGAGGTTCCTGTCAGCTTTGTGGCCAATTCGCCCGAAAACAAGCTGAGAAACATCACCTTGGAGATTCTTCATCGTATTCCTGCTAACGATGCCCTCCAGGCTTATTCCAACGAAATCGTAGACACGTTGATGGACCTTTTGAAGGTGGAGAACGAGCTGAATGGTATTCTCTGCATGAAGGCTATCACCACGTTACACAAGACTTTCAAGGCTTCTCTGCAA…
62	183_SOP80173	Ankyrin repeat protein nuc-2	SOP80173	1	https://www.ncbi.nlm.nih.gov/protein/SOP80173.1	ATGAAGTTTGGTAAATACTTGGCAACAAGATCCTTGGAGTTGCCGGAGTACTCAGGGCATTTTATCAACTACAAAGCTCTGAAGAAGCTCATAAACCAACTAGCGATACAGGATGATTCTCTGTCCCTGCAGGATAAGAAGGGTTCATTTTTTTTCAAAGTCGAAAGGGAGCTGGAGAAAGTTAATGAGTTCTACCTGGAAAAGCAAAGTGAATTGCGCATCAAGTTGGATATTTTGATGATGAAAAAGAATAAGCTTTTCAACCAGTCCTCTGTTGAGAAGAGCTCCATAGACTTCATCAGCCTTTACGAGTCGTTGAAGAAATTTTCCTCTGATTTGGACCGGTTGCAACAGTTTGTTGAATTGAACGAAGCGGGATTTACTAAGGTGTTGAAAAAA…
63	185_SOP79748	Transferase (Phosphotransferase) domain 1	SOP79748	1	https://www.ncbi.nlm.nih.gov/protein/SOP79748.1	ATGGATTCAACTACCAAAAGACGGAGCATATCAACTGCCAAGAAAACTCACCGAGAAGTCCGGTTTGGAGCCTATATACTGGGTTCCACACTCGGAGAAGGAGAGTTTGGAAAAGTTAAACTCGGTTGGAGAAAAGACGGGAAACAACCATCGCAGGCGGCCATTAAACTGATAAGAAGATCTTCTATTCCAAAGGGATCCGATAGAGAACTTAAGATTCACAGAGAGATCAATGCCCTGAAAAGATTAGCACATCCCAATATTGTTCGTTTGGAAGAAGTATTACAGAATGACAAGTATATTGGTATTGTTTTGGAATACGCTTCTGGCGGAGAATTATTTGACTACATTCTAGAGAACAGATATTTGAAAGACCACATGGCCTCCAAACTTTTCGCT…
64	186_SOP79793	Protein kinase-like (PK-like)	SOP79793	1	https://www.ncbi.nlm.nih.gov/protein/SOP79793.1	ATGGCAGGATCCAAGTTGACATTCGCAAAAGATCTTGATATCCCACTGAAATCAAAACCTACAATTGCATCCACTGTCAACTATACTCCTATCAAACCTTCTTTAGTGCCCTACAACAAGAATAATAGCTTTACCACACTCTCAACAGAGGACAGAAACCCCGCAGAGCTGGCAGACATAGATCCAAATAATGCCAACGGCAACAATCAAAAGATCCTTTATGGAGGGTTCACAGAGAAAGACTCAAAGATTGAGGATGATAAGGATGGTGACTATACGAGCGTCAACTATTACCACGGATCCTCTTCCATAAAGGGTATGGAAGACGAATATGTTCCTAATTATGAGTTCAATCAGGATATTCTCAAGAATTGGTTTAGTTCTCAAGATCTGGCAAAT…
65	187_SOP79488	CBK1 kinase activator protein MOB2	SOP79488	1	https://www.ncbi.nlm.nih.gov/protein/SOP79488.1	ATGTCATTCCTAAATACCATTAAGGGATTTGCAAGAGGATCTAAGAAGCAGAAGAATGGCAACAATAATAACAATATGACAGGAGGTACAAATTTTGATTATGACCAGTTACACGGTAATCCGTCACAATTGTCATTGAATACAAATGCGAATACACTATATTCTGGAAATAATGGATCTGCCCTTTCTCTACGACGTACTCAATCTCCTAGTAAACAGTCAATGAAATCCCAGCGCGTACAAAGTAACATAAATCGAGTTTCCAACAGTTATGGTTCAAATTCAGCTAGACCACTATTTTTGTGTGAGCCGTTTGTTAAAACGGCGCTTGTGAAAGGTTCCTTTAAGACGATTGTTCAATTGCCAAAATATGTTGACTATGGTGAATGGCTTGCTCTG…
66	188_SOP79325	Type II pantothenate kinase	SOP79325	1	https://www.ncbi.nlm.nih.gov/protein/SOP79325.1	ATGAGTTATAGCAGTAACCATCTGAGTAACTCAATCAGTCTCAATGTTAAAGGAACACATATAATTGATGAAAAAGACGATTCACAGCTTGTTTCCACAAATGACATAGCTTTACCCAACCAGAAGCCTTTGAATCATGTTGGAATTGATATTGGCGGATCTTTAACCAAAATTGTCTATTCAAGTAAGCTGGAGAACGGGGGAAAACTAAACTTTGAGAGTATTGAAACTAGCAAAGTAGAGCAGATAATTGATAGACTCAAGGAAGTACTCAAACTTCACTATGGCTTCGACCCTGATAGTGACAGTGGCGAACAAAACGAGGTTATAATCATGGCTACTGGAGGTGGCGCGTTCAAATATAACCAGTTGCTGTTGGATGAAATCAAGTGTCCCGTT…
67	189_SOP79040	Protein kinase-like (PK-like)	SOP79040	1	https://www.ncbi.nlm.nih.gov/protein/SOP79040.1	ATGAGGGAGTTTAACGCAGACCAGTTTGAACTATTCGAACGGTTGGGGAAAGGTGCCTTTGGTGTGGTTTATCATGGGTTTGACAAGGTGACAAATATGCATGTGGCAATAAAACAAATAGACTTAGAGAGTACAGATGACTCAATCGAGGAGATACAGAATGAAATAACTCTCTTATCAAATTGTAGCCATCCTAATATTATCCAATATCATGGTTCTTTCGTTAAAGGTTACAAATTATGGATTGTCATGGAGTACTTAGATGGGGGTTCTTGTAATGATCTTTTAGAAGCTGGACCATTTGATGAGACCGAAATATCTGTGATATGCTACAATCTACTCCAAGGACTGGCATATCTACATAAATCGGGAAAGATTCACAGAGACATTAAGGCAGCA…
68	190_SOP78982	Inositol hexakisphosphate (IP6) andinositolheptakisphosphate (IP7) kinase	SOP78982	1	https://www.ncbi.nlm.nih.gov/protein/SOP78982.1	ATGGCCAACGACAGTTATTCAGGATCGCATTCTAAATCTGGATCAATGAGCTCTTTGGATTCACAGGTCGATTTGGAGTGGAAGGATAATACAGTTGGCGAGAACCCTACCCCATTATCTAAGGAAGCTCTTGAGAGCCATAGGAAGGCTATGGCTTCGATTGCTCCGATTCTCGAGTCATTTACCCCAAAACGTTCTGTGGATGAGAACACTGTTTCCTCGAGCAGTCATAAATTGGAGAAAACTACTTCCAATGTAAGTTCTCTCAGTATTGGAGCCAACTTCAACGGGGCAGGCCCTAATGCTTCGAACTCTGCAACTGGTTCGCAATCTGGGACAACAACGGGCACACATACGCCTAAAAATAGGGCAGTCTCAGTTTCTGAAGTTAGTGGACCT…
69	191_SOP78919	Phosphorylase Kinase domain 1	SOP78919	1	https://www.ncbi.nlm.nih.gov/protein/SOP78919.1	ATGTCCCAAGAGAAGTTCACAAGAACTCAGATATTTGGTACGATCTTTGAGACCACCGCTAGGTACGATGAGTTGAACCCAGTGGGTATGGGCGCCTTTGGTTTAGTCTGTTCTGCCAAGGACAAGCTTACGGAGCAACAAGTAGCAATTAAGAAGATTATGAAACCATTTTCCACTCCTGTTTTGGCCAAAAGAACTTACAGAGAGTTGAAGTTGCTAAATCACCTGAGACATGAGAATTTGATTACACTAACAGACATCTTTCTATCTCCTCTTGAGGATATTTATATTGTGACGGAGTTACAAGGAACGGACTTGCATCGATTGTTGACAAGCAGGCCGTTGGAAAAACAGTTCATACAGTACTTCCTGTACCAGATATTGAGAGCACTGAAATAT…
70	192_SOP78874	Mevalonate kinase, acts in the biosynthesis of isoprenoids and sterols, including ergosterol	SOP78874	1	https://www.ncbi.nlm.nih.gov/protein/SOP78874.1	ATGGATTTACCATTTGTGGTTTCCGCTCCAGGTAAAGTAATCATATTTGGTGAGCATGCTGCTGTCTATAACAAGCCTGCAATCGCAGCTGCCTTGTCTTTGAGAACTTACTTGTTGGTGACACCCAACGAAGATTCTGAGCTCATTCGTCTGGAATTCCCAGATATTCATTTCAACAAGTCATGGAGAAAGGATCATTTCCCTTGGGACCAGAAACCAAATTATAATGGAAAACCTTCCCTTTCCCAGGAGTTGGAACCTGAATTGGTTGATGCATTGAGTTTGTTTCTTGCTGATATAACTTCTCCTTTTCATTACTCTTCAGCTTACACCTTTTTATACTTGTACATTTCTTTGGTGTCTAAAACTGTTCCTGGAGCTACTTTTTCGGTGCGGTCG…
71	193_SOP78826	Protein kinase primarily involved in telomere length regulation	SOP78826	1	https://www.ncbi.nlm.nih.gov/protein/SOP78826.1	ATGCCTACAATTGATTACAAGGCACTGTCCATTTTATTGAGATCTACCAAGATCAAAGACAGGAACGAGGCACTAGATCAGTTGGATCAGATTGATTCTTCCTGGTCGTATAACACAGATAAGTCTCAAGTTTCCGGCATATTACTGGTCATTGACTCCATTTGTGCAGCCATTGACATTGAAAAGACTTTGTATCTGAAATCTCTTCTGGTCAATAATGCCAACAGGACAGTTGATACAAGGTTGGAAAGGAGTTCAAACAGCATAAGGCGGATTCTATCCGCACTCTTTAAACTCTCCAATGTGCTACCAAAAATCAAAACCAAACACTATCAGTCCTTTCTTGGAGGGATTATGGATTGTAGTTTGTCTCAATTAGACTCTGGAGATTCAATTATA…
72	194_SOP78719	Protein kinase-like (PK-like)	SOP78719	1	https://www.ncbi.nlm.nih.gov/protein/SOP78719	ATGCTGTTATCACAACACGACATCAAGCCCAAGAGAAGAGAGTCCAAGCAGAACCGTCCCGAGATCGCCCTGCCTTCTGACCTACAGGATCCCCCAAAGGAAATCCCTTTAAGGTCCTTGCAAGATTGTTACAAGACGGTCAGCAGCCTAGGAAGTGGCAGTTTCGGGTCTGTGGTTCTAGCCAAGATCAAAGATGAATATGTTAGTAAGCTGGCTTTGGACTTGACAAACCCAGTCCACAAGAATACTCTTAGATATGTTAACCCCTCGGTTCCTTGTAACAAGTCGTATTCAGGTCTTCATGTCGTTGCCATAAAAACAATGACAAAGAGGCTGACTCATCTAAGAGATTACACAAAGGTTAAAGAGGTTCGATTCATTCTATCGGTACCATCTCAT…
73	195_SOP79872	Ser/Thr protein kinase involved in salt tolerance	SOP79872	1	https://www.ncbi.nlm.nih.gov/protein/SOP79872.1	ATGGGCTCTAAGTACTTGCCTAATCCATGTTTACTAGGCATTCTACTTACAGTCGCAACTCATGATGGGCCACAGTTAGTATTTCACTACCCGCCTGTTCCGAAAGAGTATGGGTTTCATGCGACCCCTCTGGGCAAAGATCTCGGAGATGATAACGTCAAAGAATATTATTCTTCGTCTTCCAGTGGTGAAGACGACGGAGATATTTATGATCAGAGTGATGTAGATGATGACACAGACAGCCATGATTTTACTAACACTTCCTCAATGAGTTCGAATCGGTGGAGCGGAGTAAGTGGAAGTGATATGACTAGCTCTGTTTCTCCTAACAATAATTACATTTCCGGAAAGGCACTTTTGGACATTCTGGATGCTAAGGACAGAAGACGGAAAAGAAAA…
74	196_SOP79058	Hepatocyte growth factor-regulated tyrosine kinase substrate	SOP79058	1	https://www.ncbi.nlm.nih.gov/protein/SOP79058.1	ATGTCAGAGAGAAGCAGCAAGAAAGGCCCTAAAGGCGGCGCGAAGCGTTCGTCACAGGGCTCCTCTCAGGGGCTGGAAAGCACTAAACTGGCCACTTTGACCGAATTGTTCCCAGATTGGACGGCACAAGACTTGGAGCCTGTGCTGGAGGAATATCCAGATGAAGACCTCAATGTGATTATAGAAAACATTATCAGCGGAAAAATAAACAAATGGACTGATCCATCAGCTAAGAAGGAGAAGAAAAAGAGAGAAGAATCCTTTAATGCAAGTGAAGAATTATCAACTCCCTCTTATCACCAAACACCTAACAGCGCAAAGAAAGAGTATCCTAAGAAAGAAGTTAAGGCTAAATCCAAGAAGTCTCAACCGCGTTCTACGACATCCACGACTACTGCA…
75	197_SOP78952	Eukaryotic translation initiation factor2-alpha kinase 4	SOP78952	1	https://www.ncbi.nlm.nih.gov/protein/SOP78952.1	ATGGATTACAAAGAAGAGCAGACCCAAGAGATAGAAATCCTGGAATCTATATATCCAGATGAACTAGAACGGATTTCTGATACAGAATTCACGATTAGTCTCCTTTTAGAAACTGCAAGTGAAAGAAAGCATCGTTTAAGTTTGCATGTTACATACCCTGAAACGTATCCAGAAGTAACACCTGATCTGAAGGTTTCTGTCGATGATTCTTTTGACGCCGAAGAAGGTGGTGAGTCAGACGACGAGGAATCTTCTAGTGAGGAACAAGTTGTTCGTCTAGAAAACGAGATTTTTTTCACTTCTGACGACCTCAAGAAACTCGAGTTTAGACTAATTGATGAGGCTTACGACAATATCGGAATACCTTCCATTTTCAGTCTAACCTCCACGTTAAAGGAT…
76	198_SOP78932	Cyclin-dependent kinase inhibitor FAR1	SOP78932	1	https://www.ncbi.nlm.nih.gov/protein/SOP78932.1	ATGTCAAACTCACCAGGAAGTCCAAGAAAATTAAGAAAAATCCCTCCTCCTTTACGTAAGCTAAGATCTACTACAGACCTTTTCAACTTGAGAGACTATTCCAGAACGAAACTCAGCCAACAAACTCCAAGATCTTCTATTTCAATTGAGGAAACTAGTGGTATATCTTCATTATCTCTATCTACTTTGGCTACGACCCCTACTTCTCCCAATGACAATCGAAACTTTCTTTCAAAGAGAAGATCTTCCTCCATACAATCGTTTTCAACTCCATCGTCTTCCGTCAAAAGTTCACGGTCACACTTTCCTCAGAGAAAATTCAGCAGCAATCTAATCAATGAGTCGTGCTGCTTTTGTGAGCTTCTTCTCTCCATAAGGAGTACCGGAAAGATGAGTGTC…
77	199_SOP79367	Transferase(Phosphotransferase) domain 1	SOP79367	1	https://www.ncbi.nlm.nih.gov/protein/SOP79367.1	ATGGCTGATGATCCTCTAACCTACTACGAGCTACAATCTTGCGTTGGTAAGGGAAATTTCGGGGATGTCTATAAATCTATTAATAAAGTCACGCATGAGGTGTTTGCAATCAAAATCATTAATATGGAAGAAACAGAAGAAGACATTAACATTCTCATTCAAGAAATCAATCTCCTTTCTCAGTTGAGGTCTCCTTACTTTACCAATTATGTGAAGACTTTTGTAAGGGGAACTACGATGTGGATAGTGATGGAGTATTGTGGTGGTGGATCTTGTAGTGAACTTCTGAAATATCTAGGAAAGTTAAATGAACAATGTGTGGCTCTCATCATTAGAGATACTTTGAAAGGACTAGAGTATTTGCATTCACAGAGAAAAATCCATAGGGATGTCAAAGCT…
78	200_SOP78901	Protein kinase-like (PK-like)	SOP78901	1	https://www.ncbi.nlm.nih.gov/protein/SOP78901.1	ATGCCCACTATAAAGTTAGCAGATTATAAAACGATAGCAAATCTTGGATCAGGCAAGTCTGGGAAGGTTATCCTGGTCGAATCAGTCCAGACAAAACTTCAATACGCTGTCAAGGTCATAAGCCTCAAGGAGAAGAAACCTTCAATTGATTTCTATAACTACAACAACTTGAGTCGCATCCAGAATGAAGTCAAGCTGCTTACTTTAATCAACAAGTACCATCATGAAAATATACTGGAATTCATTGGAATGGTCCAATCAAGCAGCAATAACTATATATTCCTAGAGTTTTGTGCCCAAAGGGAATTGTCTCCTTCGCTTTTTCGAAAGCTCACAATGGTCGAAAGCCTGTCTTATGTTAGGCAATTGGTTAATGGTATTCTTTTCATTCATCAATTG…
79	201_SOP78789	Protein kinase-like (PK-like)	SOP78789	1	https://www.ncbi.nlm.nih.gov/protein/SOP78789.1	ATGGCTTCTGATCATGAAGCCGCCCGCCGATCACCGGTGTCAGGGCTGACTAAACTAATGAAGGAGCAAAGCCTGACTGGCAGTACCTTATCAGGGAAGAATACGGACAGCAAAGAACTCGGACCCAACGAAACGGCGAAAAATTCCTCTGAAAATCTACCTGAACTGGTTACATTCCATGATGAGATCTCTAAAGAAAATAATAAAGGCCACGGCGATGATGAAGATGACTCTTCAAACGGTTTGTACATCGAGAGGAGACCAATACCCCCCAAAATCGAACGGCAGCAGTCTAATTTGACAAGCTCTTTGGGATCACTTTCATCAAGTATTCCATTTTCTGCTCCTGGAGGAAGGGGTTCAAATAGTATTGGTTCCAACCCACTTTATGGATCAGGA…
80	202_SOP79515	ATP-dependent 6-phosphofructokinase subunit beta	SOP79515	1	https://www.ncbi.nlm.nih.gov/protein/SOP79515.1	ATGCCAGACGCTTCACTCTTTAACGGAACTTCGTTTATAACGTTATTTGCGCCCAACATCTCCTTATTCCAGGCCTCCATTGATTTCTACACAGATCGCTTGGGGTTTGCTATTAAGGAGACCTCAAATCAGAAGTTAGTTTGGTTACAGCTTGAAGAAGATTCAAATAATGTTTCAATTCAATTGCTTCTAGATCCAGAACATGCTGCTTCCGTGTCTCAGATTGATCAGAATATTCGCAATTTGACCAGATCGTTATACCGGAAAGACTGGAGATCAATTCAGTCTAATATTGCGTTCAAGAGCTCTTCACTAAGTAAGCTCGTCAAGTTGCTGAAGGATGGAGGCCATCCTGTACAGCAAAGTCCTAATGAGATTTCACCTTTTGAAGTTTACACG…
81	203_SOP79866	Phosphatidylinositol 4-kinase PIK1	SOP79866	1	https://www.ncbi.nlm.nih.gov/protein/SOP79866.1	ATGGATCAATCTGGAAATGCGTTGTTACTACGCTTTATAAACTCACAACATTTCAATTTGTACTATTGCATTTCCTATCTACAAAGGTATTCCGACAATATAGGAGTCCACCATTATCTGTGCGAAAAGGTAAAGACTTATCCAATTGAAGAGTTAAAGTTCTTCATACCCCAATTCTTACAACTGATCATCACAGTCGAAACCGATTCGATGGCTTTGGAGGAGATGATTAAAGATCTATGCACTAGAGATGTCCATTTCAGTTTGATAACGTTTTGGCACTTGCAATCGTCACTGCAAGAACTCAGCACCCAACCAAACTCTACCGGATTTCAAGTTTGCAAACGAATACTGAATGATGTTCAATTCCAGCTTTTCAGTTTGAGTCCTCCAAATGCT…
82	204_SOP79046	Nucleoside Diphosphatase:apyrase(NDPase/NTPase)	SOP79046	1	https://www.ncbi.nlm.nih.gov/protein/SOP79046.1	ATGGTGCAAGAGAACTATGGCATAATCGTAGACTCAGGATCCTCAGGGTCACGATTGCAAGTTTACAAATGGCAAGATCCTAACGAGTTAAGAGTAAATACTGATGATGAGTCCATTTTAAAGTCGGTTCCTAGGATGGAACAGGAAGAGTCTTGGCCAATGAAAGTTTCCCCAGGAATGTCATCTTTTGCAGATGATATGGATGATTTATGGGACGACCATTTCAAGCCGCTAATTAAACATGCACAAAGCATAATACCCGAGTCAAAACACGAAGAAACTCCCATATTTGTGTATGCAACGGCGGGAATGAGATTAGTATCCGAAAAGGAAAGAAATAAGATGTTTAAAACTGTTTGCAAGTCCATTAGAAAACATTCCAAGTTTATATTAAACAAC…
83	205_SOP80623	Ribitol kinase or glycerol kinase	SOP80623	2	https://www.ncbi.nlm.nih.gov/protein/SOP80623.1	ATGTCGAAAAATAATTTAAAGTCGTCCCGGTCCCGGTCCTTCACTAATCCAAATTTTCATCTCAACATCTCCGAGTTACACCAGAACTTCGCCACTCCGGTCTATTACGTTGGTGTTGACGTTGGATCTGGATCTGCCAGGGCTGCAGTAGTCGATCAGGCCGGTGCAATATTGGGGCTAGCAGAAAAGCCTATCTCCAAGTATACCCCTAAAGCAGATTATGTCAATCAATCTTCCACAGAGATTTGGGAAGCCGTATCTTACTGTGTAAAGACTGCCCTGACGCAGTCCCACATTGATCCTGCTCTTGTCATGGGAATTGGGTTTGACGCGACTTGTTCTTTGGTTGTATTGGATGAAGAAACTGACGAACCAATTGCTGTTGGTCCTGATTTCACG…
84	206_SOP80954	Phosphorylase Kinase| domain 1	SOP80954	2	https://www.ncbi.nlm.nih.gov/protein/SOP80954.1	ATGCACCCTTTCCTTGAGGATCGTTCAAGCGCCTCCAAGCAAAACTCCTCTAGGCAAAGCCCTTCCAAACGTAGCAACACGCCACGCAAATCATATTCTCGTGAGTTTCTCCACAAAGTGACGGATTCTTTCAACAGACTTGCCTCACCTTTGGCGTCTCAGAATACCTCCAGATCGAATAGCACAACTTCTCTCAATAAACACTTCCAGGTTCACGATAACCACCATCACGATGCATTGAATAATTTCTTAAGCGTCTCCATAAAGAAGCTGTTAGACACAACACACTCAGATTCCTCCACAGCCTCCAATGCTACGACAATGGGTACAACACCTTCCTTGAATAAAGACGAGAAAACTTATTTTGACAAAGAGCTGGACTCTTCTATCTCGTTGAAC…
85	207_SOP81522	Phosphorylase Kinase| domain 1	SOP81522	2	https://www.ncbi.nlm.nih.gov/protein/SOP81522.1	ATGTCAGACACAAGCAATGATGAAGTAATCAAGGATATCTTGAAAAAGATTGAGAGAGAAAGGAACATTGCTCAGGGAGCCAGTAACATCAGGAAAAAGACAAACAATGCAGAGATCATACAGAATTGTAACACAAGTATACGGGAAGCCCAGCAGAACATCGAGTATCTGGAGCAAACTTTGAGTAAACTACAACTAGAGCAGCATAATAGGGCAGCAAGGGGCTCCAATCAGGGCGAATTGACTCAGCAGAAGGTTCTTAAGACTAGTCCACCAACGTTCACTTTTTTGGATCTGTTGAAGTACGATTGTCCCTCATTGGGCCACAGAATCCACTATATGCTGCAGCTTTTAGAGTTTAAGCTACAGGTCGAAAAACAGTACCGAGAGGCCAATGAA…
86	208_SOP81357	Protein involved in bud-site selection	SOP81357	2	https://www.ncbi.nlm.nih.gov/protein/SOP81357.1	ATGGACTTTGAAACTGAGACCGCCACGTCTAGAACGTTGGACTGTTTGTCATGTTCCAGCCAGGTAGTCCATGGACATGTGGGGAACAGTGCCATCCAATTCCCCTTGCAATTGAATGGTTGGAATGTTGACACTATAAATACCACTCAATTTTCTAACCATCCCGGTTATGGGCGATTCAAAGGTCAGAAGACATCTGCAAGTGAGGTGGAGGCGATTTTCTTAGGACTGATGAACATTGGTTGTCACTACGATACCCTCTTGTTGGGCTATGTTGCTGATGCTGGTACATTACGCACTATAGGAAACCTATTTGCGGAATATTCGACTAACCATGGGGCCAGATTTGTCTTGGATCCAGTTTTGGGTGATAACGGTAAACTCTACGTTAGCGAGGAC…
87	209_SOP81087	Phosphorylase Kinase| domain 1	SOP81087	2	https://www.ncbi.nlm.nih.gov/protein/SOP81087.1	ATGGCCGCAGAACAATCGAAAGAGCCTGCCCAGAGGATAGGGAAGTACCAAATTGTAAAGACCCTTGGAGAAGGGTCTTTTGGAAAGGTCAAATTGGCTTACCACATCTCTACAGGTCAAAGGGTGGCGCTAAAAATCATCAATAGGAAAGTCCTTGCAAAGTCTGACATGCAAGGAAGGGTAGAAAGAGAGATTTCGTATCTGCGTCTTTTGAGACATCCCCATATTATCAAGCTATACGATGTGATCAAGTCGAAGGAGGAGATAATAATGGTTATCGAGTATGCAGGGAAAGAATTGTTTGATTATATCGTCCAGCGGGGTAAAATGGAAGAAAATGAAGCCCGTAGATTCTTCCAGCAAATTATCGCCGCTGTAGATTATTGTCACAGGCACAAA…
88	210_SOP80809	P-loop containing nucleosidetriphosphatehydrolases	SOP80809	2	https://www.ncbi.nlm.nih.gov/protein/SOP80809.1	ATGAAACAATCAAGACTGAGACACACTGATACCATACTCCTCAATTCCAATTCTTTTTGTACTTCAAACGACTTCAACGAGCCAGCATCTGGAACTCATCCTCAATATATTCCGCCGTGGACAGAGCCCTATATTATAGGTGTTGCCGGAACTTCGGGGTCTGGTAAGACCAGTGTTGCTAAGCATATTGTGAAGGCGATCAATCAACCCTGGACAGTTGTATTGTCTCTGGATAACTTCTACAAGGTATTGACCCCGGAGCAACATATTTTGGCGGAGCATGCGCAGTATGATCTTGATTCGCCAACCGCTTTGGATTTTGATTTAATGCTTCGTTGTATTGGAGACCTTAAAACTGGAAAACCAACGCAACTGCCGGTGTATGACTTTTGCACCCAT…
89	211_SOP80654	P-loop containing nucleotidetriphosphatehydrolases	SOP80654	2	https://www.ncbi.nlm.nih.gov/protein/SOP80654.1	ATGTTGCAAGAGATGGGGTCAGAACAGAATGCAGGTGTTTTGACTCCAATGATTCGGGTAGATTACCGTCTACTGAGAGATAAAATTCTGCAAACACTGAAGGCCAGTGGGAAACATAGGATACTGGTTATACTAGTAGGACCCCCTGGCTCAGGTAAGTCTACAATTGCTGAACGATTACGGGATGATTTAAACAGCAAGCACCAAGTACTTCCAGAGCGGCCAACGAATGCTGGCGAGCCAGAGTCGAAAATTTCAACATTGCCGAGTAGGAATTGTCACTATGTTACTGATGAAATAGTGGATAATCTTCCCACTAGTTCCTCCGTTCGAGAATGCTCTGGTCAGAACTACCGGAATTCAGCAGGCATGAATGGTTGTTACAAAGATGTTGACGCC…
90	212_SOP81582	Transferase (Phosphotransferase) domain 1	SOP81582	2	https://www.ncbi.nlm.nih.gov/protein/SOP81582.1	ATGGTTTTCTACTTAGATGAGACTGTCGTAGAAAGTGACAGCGACAACGATGACGGCCACGCTGACCTTGTAGAACACTTGGGAGCAAATCTGAGCTCAGCTCACCCTCCAACCCGAAGAAGAAAAAGTTCCGTCTATAGCAAGATATCAGTGCACAACGAAGACACAGGCAATGGCCAGATATCGATCACAGAGTACACAAAGGGCGAGCAAGAAACAAATGCTTCTATTTCGGATTTTGAGCCTATCACCGTCTTAGGACAGGGTGCCTACGGAACCGTGAAGCTGGTCAAGAATAAACACACGTCCAAACTATACGCCCAGAAGGAGTTGAAGAAAGCAAGCCTGGTGATCAACGAAAAGCACGTCGAACGCACGATGGAAGAGCGTAATATTCTG…
91	213_SOP80899	Transferase(Phosphotransferase) domain 1	SOP80899	2	https://www.ncbi.nlm.nih.gov/protein/SOP80899.1	ATGGACCTTATCACCAATTGTTTATCATATATCCCATGCCTCTCATTTGACCCGACCCTCAAGATTAATGGAGTGAATTACAAAATAGAGAGGCTATTGGGCGAAGGCGGATTTTCTTATGTCTATTTAGTCAAGAACTACAATGGACAGTATGCTCTCAAGAAAATAACATGTCCATTTGGTAATGAGAACCTCAAAGTGGCATTGCAAGAAGTTTCAAACTATAAGGAGTTTAATTCTCCTTTCATAGTGAGAAGCATTGATTATAGTGTAGTCTCGGAGAAAGAAGGATACAAAACTGTGTATATTTTGCTGCCTTTCTTTGAGACTGGAATTCAAGATATAATCACCGACAACGCTCTCAACGATACCCAAATAGACGAAAAGGTTGCAATAAGA…
92	214_SOP80843	CTD kinase subunit gamma CTK3 C-terminus	SOP80843	2	https://www.ncbi.nlm.nih.gov/protein/SOP80843.1	ATGGATGCTTTTGAAGCTCGGATCCATTTCTCGGATATGCTGAAGATTCTAATGCCATCCCAGCAATCAGTAACAAACTGCACCATGTACGCTATCAAAAATCGACACTTGCAGGAGGATTTTCACTCTGTTATACTGGAGGTACTGGATGCTGTGGACTTGAATGTGAGAATAAACATCTTTCAGTTTGTGGATTCCTTGATTGCATCAGGATCTGCGATAGAGGGACGTCCATTTGTGGAGAATTTGGCTCAGGATTTACCCGTAATTTTGGAAAAAGTCGTACCTGTAAATAGTAGCTCCAAAGCATTTGTTAACCTTCATTCCAGTTTTCATATTCTGGCTCACATATCACATGAGTTGCAACTTAAGGACACCAAAGAGTACGAAAAAAAGTTC…
93	215_SOP80810	Pyruvate kinase	SOP80810	2	https://www.ncbi.nlm.nih.gov/protein/SOP80810.1	ATGTCAACTTCTTCAAAACTTGGATGGCTATCCAAACTGGATGTATCATCCACTCCAGAGCGCAATCTTCGCCGATCTTCCATTATTGGTACGATTGGTCCTAAGACTAACAGTCCAGAAGTACTTGTCAGTCTGAGACAGGCTGGGCTTAATATTGTTAGAATGAACTTCTCTCATGGTTCTTACGAGTACCATCAATCAGTTGTGGACAATGCCAGAAAATCAGAGGAAATATATCCTGGTAGACCGCTTGCAATTGCTTTGGACACCAAGGGTCCTGAAATCAGAACAGGAACTACCAAAGGTGAAACAGATTATGCAATTCCTATGGGACATGAAATGATATTCACCACAGATTTGTCTTTCGCAAAGTCTAGCGATGACAAAGTGATGTTCATT…
94	216_SOP80615	Genome integrity checkpoint protein and PI kinase superfamily member	SOP80615	2	https://www.ncbi.nlm.nih.gov/protein/SOP80615.1	ATGACACCTGAAGAGCATGCGAGATTAGAGACCTTGAACCAAATCACGGATTCTGTTTTTAAGCAATCAATCTCCAATGAAGAAAAGTTTCGGTCTTTGAAGTTAATTGTCTTTCAAGCTCTCCCTGCATACCAGTTCAAAGACATTACCGATTCGTACCTCAATAGTATACTTGTTAAAGTTTTAAAATGCTTAGACTTACTAGCTATTGAACTGTATTTGGAACTAATCGAGAACAAACTTTATGAAAAGATTATCGACGTGATCTTGCCCTTTCTGGATCTTCAGTATGTTCGGGTTGAGGTGGGCATTCAAGTCAAGGGGATAATAGTGACAATAATCAATCTATTTCATGAAAAAATACGAAGCCCTTTCCATTGTACTATGATTAAGGAATTC…
95	217_SOP80326	Protein kinase-like (PK-like)	SOP80326	2	https://www.ncbi.nlm.nih.gov/protein/SOP80326.1	ATGACTATATCCTATACCAAGGAGAAAAAGGTTGGTGAAGGTACCTATGCCGTAGTATATCTTGGTAAACAGTTGCCATCGGAGAGAAATATTGCCGTTAAGGAAATAAAGGTTGGTACTTTCAAGGACGGAGTAGATATGTCTGCAATCAGAGAAGTCAAATACCTTCAAGAACTAAAACATCAGAACGTAATAGAATTGGTTGATGTATTTGATGAAGAAGGGAATATAAACCTGGTTTTGGAATTCCTGCCCATGGATTTGGAAATAATAATCAAAGACACCTCCCTGTTGTTTCAACCGGGAGATGTGAAATCTTGGATGTTGATGACCTTGAGGGGCTTGCATCACTGTCACCGAAATTTCATTCTACACAGAGATTTGAAGCCCAATAACCTA…
96	218_SOP81047	Serine/threonine-protein kinase TOR1	SOP81047	2	https://www.ncbi.nlm.nih.gov/protein/SOP81047.1	ATGACACAAGCAGAGTTGTACACATTGGACCAAGTATTTAATGGTCTTCGATCCCGCAATCCTCAGCGGCGATTGCTCTCTGCGAGGAATCTGAAGGAACACCTTCTTTCCGTTTCTCGAGAGTTTACTCCTAGTGAGCAGGTTAAGAGGTATAACTCAGACGTCTACAAGCGTATCAGTGATCTGATAGAAAGCAAGAATAACTGGGAAAAATTAGGAGGCGTTGAAGCTATCAATGCATTACTTGATCTCAATGCTGATGGCAATGACGATTTGGTGGCTTCTTCTAATTCTAACACAGAAGACCGAAAAATTAAGAGGACGGTTCTGAAAACGTATTTGGACAAATTGATTCCATCCTCTGATTTAGAAGTGATGTATAGTGCTACCAGGACGTTG…
97	219_SOP81416	Protein kinase-like (PK-like)	SOP81416	2	https://www.ncbi.nlm.nih.gov/protein/SOP81416.1	ATGGATTTAAGAGTTGGAGGAAAGTATAGAATAGGCCGAAAGATCGGCAGTGGCTCTTTCGGTGACATTTACATGGGTAAGAACCTCATATCTGGCGAGGAAGTAGCAATCAAACTGGAGAACGTAAAGGCAAAACACCCGCAGTTAGCCTTCGAGGCTAGAGTCTACAAGGCTCTGGCGGGGGGACTGGGCATACCTTTCCTCAGATGGTATGGCCAAGAGTGTGACTACAACGCAATGGTTATTGATCTATTGGGCCCATCCCTTGAGGATCTCTTCAACTATTGCAATCGTAAGTTTAGTCTCAAAACCGTATTGCTCCTCGCCGATCAATTGCTTTCCCGCTTGGAATTCATCCATGCCAGATCTTTCATTCACAGAGACATCAAACCGGATAAC…
98	220_SOP81144	Protein kinase-like (PK-like)	SOP81144	2	https://www.ncbi.nlm.nih.gov/protein/SOP81144.1	ATGTCTAACAGAAGAGAACGGATTGCCTCTCAAGACGATCATGGTGAGGCATTCTTCGATTCCCGTGAACCTCGACAAGGAGGTTTCAGAGGTCGTGGAGGATTTCGTAATGGAGGATCGAAGCAGGAACAACAAAGAGAGAATCCCAGACGAGATATTGAAAATGACGAAAGAGATTTGCTTCCTTCGTTTCCAAAGGCTAGCAACAGGGAAAAAAATGGACCACGAGATTTTAAACCCCAAAACAATAAGAATAAGAACAGACCAAGAGAATTGCCCAAGCATCCAAGTGAGACCTTCACTTCAGAACGAGAGAGGACAAATTATGCTCGGGAAAGGGGTGACGGCTATGGAAAACCTCGAGGTTCAAGGTATCAAAACACTAGAGGAGGCCGTGGT…
99	221_SOP80556	Ckb2 regulatory subunit of protein kinaseCK2(Casein kinase II), beta prime subunit	SOP80556	2	https://www.ncbi.nlm.nih.gov/protein/SOP80556.1	ATGGACAAAGACGATAGTGGATCGGACTATACAGAGTACTGGATAGACTGGTTCTTAGGAATGAAAGGAAATGAATACTTCTGTGACATAGATCCAGAGTATATCAGGGACCGGTTCAACCTCACAGGACTCAACAAGTACGTCAATAGGCTAACCACTCTGATCGATATCATAACAGACGTTTCCGTGATTGATGATTCATTGCCCGAGAAAAAGAGGAGGGAAATTGAAGATGATTGCAAGTTCCTATATTCATTGATTCATTCTCGTTATATCTTAACCATCAAGGGTTTGAGTCAAATGTACGAGAAGTATACAGACAGCGATTTTGGATATTGTCCTCGGGAATTCTGTCGATTGCAGCCTTTGTTGCCTGTTGGACTGAGTGATATCCCTAAC…
100	222_SOP81478	Protein that is processed in the mitochondrion to yield acetylglutamate kinase and N-acetyl-gamma-gl	SOP81478	2	https://www.ncbi.nlm.nih.gov/protein/SOP81478.1	ATGTTTCAAACAAGATTCAGAAGCTTGCCTAAATTGTTCGGCGTCTACAGACGGAACAACTACTCCACTAGATCTACCGTTATTCAGCTATTGAATAATATTGGATCGAAAAGGGAGGTAGAACAATACCTGAAATACTTCACTTCTGTTTCTCAACAACAGTTCGCCGTTATCAAAGTCGGAGGTGCCATCATCACTCAAAAGTTGCCAGAGTTGGCCTCTTGCCTGGCGTTTTTGTATCACGTGGGCCTTTATCCTATCGTTCTTCACGGTACGGGTCCCCAAATTAACGAACTGCTGGAAAATGAGGGCGTCGAGCCTCAATATGAGGATGGTATCAGGATTACTGATGAAAAAACCATGTCTGTGGTGCGCAAATGTTTTTTAGAGCAGAACTTG…
101	223_SOP81538	P-loop containing nucleosidetriphosphatehydrolases	SOP81538	2	https://www.ncbi.nlm.nih.gov/protein/SOP81538.1	ATGATTAAGAACCTTAGATTGCTACTTCTGGGTGCTCCTGGATCAGGTAAGGGTACGCAAACCTCAAGATTACTGGAAAAAATTCAAATTACTCCTGTCAGCAGTGGGGATCTCCTGCGTACAGAAATCTCCAAAAAGTCTTCTCTTGGTCTTTTGGCTTCTAAAATCATTCAAAAAGGAGGGTTAGTTCCCGATCATCTTATGATAGCTCTTATCTATAGGGAGTTTCAAGCCAGGAATTGGCTGGGCCAGGATTGCAGTTGGCTTCTTGACGGTTTTCCCAGAACTCAGAATCAGGCAGTGGCCTTGGACGACAAGCTGACCGTTGCTCCGATTAATTGTGTCATTGAACTTGACGTTCCAGAAAAGGTGATCCTTGAGAGAATTGAAAATCGGTAC…
102	224_SOP80637	Phosphomevalonate kinase, an essential cytosolic enzyme	SOP80637	2	https://www.ncbi.nlm.nih.gov/protein/SOP80637.1	ATGAAAGCTTTCAGCGCTCCGAGCAAAGCCCTGTTGGCTGGTGGCTACCTTGTTCTTGATGCCAACTACAGTTCGTTTGTGATCGCTTTGTCTGCTAGAATGGGAGCTACAATAGATTCAGATTCCACTGGGCCAACAAATACCATTTTCGTACAATCTCCACAATTCGAAGGAAAATGGTCCTATACTTATAAGGATGGAGTTTTGAGCTCTTTAGGCAAAAGAAATCCATTTATTGAAAGTACCATGGAGGCGGTGTTTGCATTTCTGAGCCCTTCAACTTTTCATTGCATTAATATTACCATTTACTCTGATCCTGAATATCATTCTCAGGAAGACACAGTCGTAAGATTCAGCAGAAACGGAAGAAAGTTTCTTTTCCATGAAAAAGATATTTCT…
103	225_SOP80683	P-loop containing nucleosidetriphosphatehydrolases	SOP80683	2	https://www.ncbi.nlm.nih.gov/protein/SOP80683.1	ATGACCCAAAAAGTGGTGATAATAGGTATTAGCGGATCTTCTAGTTCCGGCAAAACGACGATCGCCCGGATAATAAGTTTGGTCTTGCCCAATTGCCTACTAATTCACCAAGATGACTTCTACAGACCAAACGAGGAAATTCCCTATGATCCTAAACACAAAGCCCAAAACTGGGACTCTCCGGATGCTATAGATTTTGTTAAGTTTAAGTCGGTACTGCACAATCTTCAGAATGATCCTTCGTTTGTCTACAAAGTTGATAGTTTGGAGTTGCCAGGAGATGATAAATTTGGAGCAGATCAAGAGGTTGTGAGACACTTCTCCAAACTATTCGAAAAGTTCAGTGATACAAAGTTTGTACTAGTGGATGGTTTTATGATGTACCATAGAGGAGAGCTA…
104	226_SOP81113	Dolichol kinase, catalyzes the terminal step in dolichyl monophosphate (Dol-P) biosynthesis	SOP81113	2	https://www.ncbi.nlm.nih.gov/protein/SOP81113.1	ATGGCAAAGAAAAAAGCGGCTGCTAAGCGTCCCAAGAAGACCCTGCCGCCTGCATCGTCGAAGCCTTTAAACTCGGGGGAGAATCCTGACGAGAGCCAGGCAGAATATTCCGGCCTCCCTCCTCCACAACTCAGCTTCAAATCAGCCATTGTGGCCGAGATGACCTCGGTGATAAGTAATGGAATTACCATTAACAAAGTTATCCAAGTTCTTATCTTGGCCTACATTGCGAACCTGCTCTATGTGAAACTCGATTTGAACTTTGACTACGATTCCAAGGTTGAAATTGGGATTGGATTTCTAAGTATTCTGTCTTCAATTTTGATTATTTACGTTTCCAGAAAAAGAAGATGGAATACAGGAGTGGAATTGGGCTCTATCGACAAGGACGATCCAGAA…
105	227_SOP80525	P-loop containing nucleosidetriphosphatehydrolases	SOP80525	2	https://www.ncbi.nlm.nih.gov/protein/SOP80525.1	ATGGCTCGTCCAATAGTTATTTCTGGCCCCTCTGGCACGGGTAAATCTACACTCTTGAAAAGGCTGTTTGCTGAATTTCCAAGTAAATATGGATTTTCTGTTTCAAACACCACGAGAAGTCCTCGTCCTGGTGAAGAGAACGGAGTTCATTACAACTTTTGTTCTGTTGACGAGTTTGAGTCTCTGATCAAGGAAAACGCCTTCATAGAATGGGCCAAGTTTTCCGGGAACTACTATGGAACTACGATTAAGGCTGTGGATGATGTTTCACGCAAATTGGGAAAGACTTGCATTTTGGATATTGATATGCAAGGTGTCAAGAGTGTAAAGAACACCAACTTGAATGCCCGTTTTCTGTTCCTAGCTCCTCCTTCCATTGAAGAATTGCAAAAGCGTTTG…
106	228_SOP80346	6-phosphofructo-2-kinase, inhibitedbyphosphoenolpyruvate and sn-glycerol 3-phosphate	SOP80346	2	https://www.ncbi.nlm.nih.gov/protein/SOP80346.1	ATGTACAGGCCACCAGCTTATTTCCAGGAGCTTTCAGACATCTCTCCTGCGACTTCGTTGAAGGAAGGTGAAAGAGAACCTGAAATGGAATCAGAACCGGAATCAGAACATGTGGAATCAGTTCCTGCGAAGCGTGGAGTATCGTTTGATCATGAACAAGCCATTGAGTCTGATAGTGGAGAAGAATCCCTTGATGAAGAGCACAGGATTAACGAGTCTGACCAATTGCTCCCCGAATTCAATAAAAGACCGTTGAGTGACACTCCGGTAATGTCGGGCACTGTTTCTCCGTCTGCACAGGGTATTGCTACGTCTCCGTTGAACTTGAGTGACACGGAAGACTCGGATGGGGACGATTATGAGTCTGAAAGACGGCAGCGTGTTCATGAGGCAGCTGTA…
107	229_SOP81062	P-loop containing nucleosidetriphosphatehydrolases	SOP81062	2	https://www.ncbi.nlm.nih.gov/protein/SOP81062.1	ATGTTTACCAGATCTGTTAGAAACTCCTTTGTGAGGGCAGGACCTATTCGTCTCGGTCCCGTTGTTTCTAAGAGACTGTACAGCCAAGCGCAGAATGGTGGCATTAACCATAAGAGAATTCTGATCGGACTTGGTCTATTGGCTATTGGAACCACCCTTTACGGGACAACCAACCCTACCAAGACTCCTATTGCATTTGTGGAACCAGCCACGGAAAGAGCGTTTAAGGACGGAGACGTCTCTGTGATTTTTGTTCTCGGAGGTCCAGGAGCTGGAAAAGGTACCCAATGTGCCAAACTAGTGAGTAATTACGGATTTGTTCACCTGTCAGCTGGAGACTTGTTACGTGCAGAACAGAAGAGGGAGGGGTCTAAGTATGGAGAGATGATTTCCCAGTAT…
108	230_SOP81539	Fructose-2,6-bisphosphatase, required for glucose metabolism	SOP81539	2	https://www.ncbi.nlm.nih.gov/protein/SOP81539.1	ATGGCAGTGTACAGCGTAGTTGACAATTTGAGGGTCTGCGTGGTGATGGTGGGACTTCCTGCTAGAGGAAAGTCCTTGATCGCCCAAAAACTGGTTCGTTATTTAAGCTGGTTAAGCATCAATACAAAGTGTTTTAGCGTGGGCAATTATAGGCGCAAAGAAAGCGTTCATCCAAGTGCAGATTTTTTTGACCCCGAAAATGAAATGGGGTTTTTGATAAGGAGACAGGCAACAGATCTAGCTATCAAGGATATGCTGGAATGGTTTGACAACGGAGACGGCGTTGTAGGTATTCTTGACGCCAGTAACATCACTAACGAAAGGCGTAGGCAGGTCCTTCAAATCATGAGGGAAAACCAGATTGAGCCTATTTTCTTGGAGAGCTATTGCGATGACCAA…
109	231_SOP81537	P-loop containing nucleosidetriphosphatehydrolases	SOP81537	2	https://www.ncbi.nlm.nih.gov/protein/SOP81537.1	ATGCAAACAATCAAGTGTGTAGTGGTAGGTGATGGTGCAGTTGGAAAAACCTGCTTACTGATGTCATATACAACGAACAAATTTCCACCAGATTACGTGCCAACGGTGTTTGATAATTATGCTGTTACAGTGATGATCGGAGACGAACCTTATACTTTGGGTTTGTTCGACACTGCCGGTCAGGAGGATTACGACCGTCTCCGTCCTTTAAGTTATCCAAACTCTGATGTGTTCTTGATCTGTTTCTCTGTCTGTTCTCCTCCTTCGTTTGAAAACGTCAAAGAGAAATGGTTCCCGGAGGTTTTAAACCACTGTCCAGGTGTGCCTTGTCTGATAGTCGGTACTCAGATAGATCTTAGAGACGACAAAGCCACTCTGAGAAAGTTACAGAAACAGAAT…
110	232_SOP81302	Hsp90 co-chaperone Cdc37	SOP81302	2	https://www.ncbi.nlm.nih.gov/protein/SOP81302.1	ATGCCAATCGATTATTCAAAGTGGGACAAAATTGAACTGTCCGACGACAGTGACATTGAGGTCCATCCTAACGTGGATAAGCGTTCGTTTATTAAATGGAAACAGAGAGACATCCATGAAAAGAGACTGCAACGGAACACGGAAATTAAGACTTTAAAAATCCAAAGAGAGATGTATACTCAGTTGAACAAGAGAGTTGACTCCATGCTTTCCAAGTTGGATTTGAATCAAATTGCGGATGAATCCACACGAAACAGTTTTCTTGCCTCCAACTTTGATGCCTCCGAGAAATGTACTATTGAAGAGGATCAGCAGAATAACCCAACTTATAATGAAATGGTAGAAGATTTGTTCACTCAGATTACGGAAGACATTTCTAAAGAAGGCAAAGATGCAAAG…
111	233_SOP81139	GEF1 Chloride channel localized tolate-orpost-Golgi vesicles involved in iron metabolism	SOP81139	2	https://www.ncbi.nlm.nih.gov/protein/SOP81139.1	ATGTACTGGAAAAACTCTGAGAATTCCAGGTACCTCAGATCAATTGCTCGGTTTGATCAGTTTGACACTATTGACTGGATAAATGAGACACTCAAGTCCAACCAGCATCGTTTTTCATCCTGGATCATCGATTGGCTCTGCTTAGCATCAATCGGAGTTTTCGTTGGAATTATCGCTGGGTGTCTAAATATCATTACGGAATGGCTGACCTCTATCAAGAACGGGTATTGCTCTACTGCGTGGTATTTGAATAGGGAGTTTTGTTGTATGGGACTTTCACATGACGACTGCCCATTCTGGAACCCTTGGCCAGCAAGCTATCTGCTCTACATTGGATGGAGTGTACTTTTTGCCTCAATTGGTGCAATCTTGGTCAAGACTTACTCTAAGACAGCAGCT…
112	234_SOP81117	P-loop containing nucleosidetriphosphatehydrolases	SOP81117	2	https://www.ncbi.nlm.nih.gov/protein/SOP81117.1	ATGACCAGCAGATTGTACCCGAACATCATAATAACAGGCACTCCTGGTTGCGGTAAAACCTCTCATTGTGAGAGCTTGGTCGAGAGCTTGAACGACGAGTTGAGATCGCACTTTCAGCATCTAGAAATCAGCAAAGTAGCAAGAGAAAGAGGCTGTATCGACGGGTTCGACCAAGAGAGAGACAGTAGCATCGTGGATGAGGATAAATTGGTGGACTCCTTGGAGCCAGATCTCAGAGAAGGCGGTAAAATCATCGATTGGCACTGCTGCGACGTCTTTCCAGAGAGATTGATTGATTTGGTGGTTGTGGTCACATGCGACAATTCTGTTCTCTTTGATCGTCTTTCTCAAAGAGGATACCCCGATTCCAAGATCACAGAAAATATTGACTGTGAAATA…
113	235_SOP81020	Uncharacterized aarF domain-containing protein kinase 1	SOP81020	2	https://www.ncbi.nlm.nih.gov/protein/SOP81020.1	ATGACTTTCAATCTGATTCATATTGAGAGTATCAGTGATGCTAGTCTGCTAAACGTAACCGGTTCGGTTCCTTTCAGGATGCAAAACCAATTCCCCCTTACTCCGAAGAATTCAACGGTTGATCTCCCCAAAGCATTCGAGATATCTGGGGTTACTATTTATTCGATGCAAGAGACGTATTTTTCTCAGGGATTTTTCATGTTTAATCGTACTATCAGCCAAAACTTGAAAAAAAATGGCATTTCTTGGGTTAGAAGACTCTCAAGTCAGCCAAAGGCAAAATCCCGCTCATTTAGAGGCCACAAAGTGGGATTTGTAGTGGTTGGTGTCACAGGAGGACTATATTTTGCAAATGATTCATTCAGGAACGGTGTCAATCACTTGGTGTTAACTGGAGAA…
114	236_SOP80972	6-phosphofructo-2-kinase, inhibited by phosphoenolpyruvate and sn-glycerol 3-phosphate,hasnegligib	SOP80972	2	https://www.ncbi.nlm.nih.gov/protein/SOP80972.1	ATGGACCGTTTAACTGGTCATCCGGATCTGGATGATGAGTACGACAAAGAGAATATGAAACTGATTATAGTCTGCGTTGGTTTACCTGCAAGGGGAAAGTCTTACATTACTAAGAAGCTCACTCGATATCTGAGCTGGTTACAGTATACAACCAAGATCTTCAACGTGGGAAACACAAGAAGGACCCAGAACGGTAAGCCATCCAGTGTTCCTGTAGATGGCCCTCGTCCTAAGGCAGAAGCATCAAACCACCATGACAGTGCCTTCTTCGACCCTTACAATGACCAGTTTTGTCAGCTCCGTGAAAAATGGGCCATGGACACTTTAGATGAACTATTGGACTTTCTATTATACAAAAACGGGAATGTGGGTATATTTGACGCTACAAATACTACGAAA…
115	237_SOP80966	Phosphorylase Kinase| domain 1	SOP80966	2	https://www.ncbi.nlm.nih.gov/protein/SOP80966.1	ATGGATAAGTCATTAAAGAACTATTGGGAATTCGTTTTGCAAGAGCAGCAGACAATGACACAGAGAAAAATTGTCTATAACATTTCTAGCGACTATAGAATCCAGAGGGTTTTGGGTGAGGGTGCGTATGGCATAGTGTGTCTTGCGAAGCATTTGCCAACTGGCACTGATGTTGCAATTAAGAAGATCCAACCATTCGAACGAACTTTGTTTTGCTTAAGGACTCTAAGGGAGATCAAAATTCTGAAACATTTCAAACATGAGAACATTGTTGCCCTTCTGGATGTCCAGAAACCAATGAGTTTAGAAACCTTCAATGAAGTTTATCTAATTCAAGAATACATGGAAACAGATCTTCATAAAGTCATATTATCTCAAAATCTAACTAATGACCACTAT…
116	238_SOP80946	Intron-binding protein aquarius	SOP80946	2	https://www.ncbi.nlm.nih.gov/protein/SOP80946.1	ATGACCTTGCACAATCTGTCCGAAAACTGGTGGGTCGAACTAGGCTCCTCCAATAGACAGGACCGATTGAAGGAAGTGTTTTGCCAGCTGATGCAAGAGGAGCTACAGACAGATGCATTACATCACCTCTTAGATACCGATGTGACCACTTATCTATGGGAGCATTTTTCGGAACATTCAACTGAATATCACGTTGCGCTTCTTGTGCTACTATCTAACCATCTATACTACTCTTTCAATGATCTTCAACTTTTAGAGTTGTTCGGTAATGATTCCCGATTTGACTTGATTGTTGAGTTTATCACTTCGTACACAGCTAAACGACACGATGGTAAATATTCTGAGTATATTCAATCCCAGATGATTCAGTTTATGAACTCTGTTTTTCAGAATACTCAT…
117	239_SOP80725	Protein involved in clathrin cage assembly	SOP80725	2	https://www.ncbi.nlm.nih.gov/protein/SOP80725.1	ATGACCACTTACGAAAAAATTGTCAAGGGTGCTACGAAACTCAAGGTAGCAGCACCAAAACCCAAATATATTGAGCCCATACTTTTGGCTACTTCTAGTCGGTATGATGGAAGAAATGATGATTTGAAATCTGTTCTGTCCGCCTTGGCTGGTCGCATTCAGGATCCATCCTGGTCAGTAGTATACAAGTCGCTCATCGTATTGCATATAATGATACGAGAAGGCGAAGAAAATGTTACTTTGAAATACTTGAGCAGACATGTATCAATGTTAGAACCTCGAAAATTATCCCGAGATGGACACTATGGTGCCAGATCAATAGTACAGTATTCGAAATACCTGGCAGCTAGGGCCCGAGAGTTCTCTAAAACTCAGGTTGATTTTGTTCGGGACGAAAAA…
118	240_SOP80496	Cyclin-like component of the RNA polymerase II holoenzyme	SOP80496	2	https://www.ncbi.nlm.nih.gov/protein/SOP80496.1	ATGTCGGCCAGCTATTGGTCTAGCTCGCAACGATTACATTGGCAATTCACCAGAAACGAACTCAATGAACACAGAGAACAGATACAAGCATTGGAAAAGAACTTAAACGTGCCAGGCTCTGATCTTTCCAGGATAAATATTAAGTATGACACCAATATGAGAATCTATCTCCATAACCTGATGCATAAACTGGGAAGAAAACTGGTATTAAGACAGGTTATTCTGAGCACAGCTGAGGTATTTATGACCCGATTCTTGCTCAAAGTTTCTATCAAAGAAGTGAACATTTACTTGCTGGTGGCAACTTGCATATATGTTGCCTGCAAGATGGAGGAGTGTCCACAACATATACGGAATCTAGTAAGTGAAGCAAGGAATTGTTGGCCTGAATTTATTCCT…
119	241_SOP81485	Histidine kinase osmosensor that regulates a MAP kinase cascade	SOP81485	2	https://www.ncbi.nlm.nih.gov/protein/SOP81485.1	ATGACAGAACTACTGGAGTTGCTAAAGGATCCAGTTCGGTTTCACCAAGATTCCGAATCCATAAGGCTCAAGGCCTTAGCACACATAACAGAACAGAACACATCGATCGCTAGACTGGAGACCCAGCTGGAAAGCGCAAAGAGCGCCAACAAGGCGTTCCAACAGGCACTGGGGGAGATCGGAACGGTCGTTATCTCCGTCGCAATGGGTGATCTTTCCAAGAAGGTTCAAGTTCACCCTGTGGAGAGCGACCCTGAGATATTGAAGGTGAAGATCACGATTAACACTATGATGGACCAGCTACAGACGTTTGCCAACGAAGTCACGAAAGTTGCCACGGAGGTGGCAAGTGGAGAGCTGGGCGGGCAGGCCAAAAACGAGGGCACAGTTGGAGTTTGG…
120	242_SOP81118	Protein whose overexpression suppresses growth defect of mutants lacking protein kinaseA activity	SOP81118	2	https://www.ncbi.nlm.nih.gov/protein/SOP81118.1	ATGAGCTCACATTTGGAAAACGACAACTTAGCTAGCAATCCGACGAATAATAATTCAAGTGCCACCGCAACTGCTACCGCCACCAGCACATCATCTGCCGCCCCTGGAGGCCCTCCCCATTCAGACTCTACTCCATCAACAAGCGCATCCGCTCCCTCCGCAAACACAAGTACCACGTCGGTCTCGTCGGCTTCTTCTACCCATTCTTGCGCCACCAAGAAACGCACATTAAACCAGCTACTCAATCACACCAAGAAGATAAAAATGGTCTCCAACAGCTCCCACAGCTCCCACGGCCACCAGCCAACAAAGCAAAAGACCGGCAACAACACAGACGACCTCAACATTCATCTGAGCAACCAGCAGACTTCGTCCTCCTCCATAACAAACTCTTTCCCT…
121	243_SOP80925	YVTN repeat-like/Quinoprotein amine dehydrogenase	SOP80925	2	https://www.ncbi.nlm.nih.gov/protein/SOP80925	ATGCAACCTCCAAAGTACCCTTTAAAAAGTGCGGATCCGAGCTTTTTCATGAGCTCTCATACGGATTCGGCACTGCCTTCCAACCATCTCTCCGAGACGGCCGTGGATGGTGACCAGGATGACGAGTCCCTGTCTGTGGAAATGATGCACCAACTTCGACGTATTCTCATATCAGATGGTGTGAAAACAAACCGAAAACGTATCATGGAAGAGAACAAGGATGATAAGTCCCACCCCACTGGAGACAACATGGATTTGGTCTGCACTCCGGTTGGCCATATCTCTGGTGCCTCAACAGAACCACTCAGTTCACTCAGCTTAGAAAGAGAATCAAAAGTCATAGACTCTGATAACACGCAAGATAACTGTACAAATCCTCTTGTGTTACAGAAATCTCCA…
122	244_SOP80918	Scaffold protein responsible for pre-autophagosomal structure organization	SOP80918	2	https://www.ncbi.nlm.nih.gov/protein/SOP80918.1	ATGGATCAATTAAAGGACTGGACAGATGATGCATTGTCTTGCTTGAAAGAAGCAGAGGGTATCTGTGGGTCTGCAAACAGTGAATTGGTCAAGATAAATCAAGTGCTGAGCAAGAGAGATAACCTCCTACTGAAGTTGACCTTCTTATTTGATGCTAGTAGACAGCAAATACGCTTATTGGCAATTTTGAAGGATTCATTGGTTAAGATAGTCAAGAACTACAAAACTAAAAACCATTCCTGGAGGACCAAAATCACCCGTGATTGTGAACTATTAAGGAGTGTGCTAGACACCTTGCATAAGATCGAACTGGAACCAAGTTTCAGATCAACCCAGGGCAATAAGGCGCTGAGCTTGTATCATTTTGTAAGCGATGACAAGATAGATGAATTATTCAAT…
123	245_SOP80634	ABC1 family protein, mitochondrial	SOP80634	2	https://www.ncbi.nlm.nih.gov/protein/SOP80634.1	ATGAACCGACTAAGAATTTCGTTAAATCCTTCAAGGAATGCGTTCAGGCGATTTGGATTGATTTTGGGTAGCTCAACAGCGTTGGTTTACTACTCCAATCAACATTACAAAAATGATTCTCCATTATACAAAGGTCTCTTCAAAAACGATCAGTTGCTATCAAATAGGCACCTATTGAAGGCAGACAAGGATTCTGACACTCTTGAAAGAGGATTGTTTGACGCTTCTATGAAAGAACTTGAAGAGCAGAACCGTAAAGTTAGAGCGCAACAGATGAAGCGTTTTGGGTGGTTAACCAAGCTTAAGTTTTTTCTGGTGGATTACGTTTGGGAACCGTTGGTTACTGTGGGACGACTAATAGAACTGACCATTCTTTTTTCTCCTATTCTTTTGTTAAGG…
124	246_SOP80536	FKBP-like	SOP80536	2	https://www.ncbi.nlm.nih.gov/protein/SOP80536.1	ATGTCATCCCTAATCCCGCTGTCGTCTTACAATCTGGCATTGGAACCATTTAACCCAACTCCAGCTTTGGAGGAGGATTTCCCAGTTACTATTAGAATAACTCTTGCTGCTTTAGATCCTGAAGCCATTGATGAAAAGGCAGAACCATCTACATTGAGAATTTTGAAAAAATCGAACCTGTTTGGAGATGAATCCGACAGTGAAGATGAGTCTGATGAAGAGGACGCAGAGGAGGAAGAAGAAGAGGAACCAAAAAAGAAGATTCAACCCAAGAAGGTTTCCAAGAAATCCAAAAAGGACGACAAATTGGTTGATGATTCCGCTGAAGAGTCTGAAAACGATGACGAGGAGTCCGATGAGGATGGCTCTGACTTAGAGGACGATGAAGAAATTGAGGAG…
125	247_SOP80522	Phosphatase 2c| Domain 1	SOP80522	2	https://www.ncbi.nlm.nih.gov/protein/SOP80522.1	ATGGGTCAAATACTTTCGACTCCAAACGTAACGAGGGAACAGTCGTCTGATCAAGATGAGAAACTTTATTATGGTCTCTCTTGTATGCAAGGGTGGCGTGTATCTATGGAAGATGCCCACACGACAATCTTAGATTTGTGGAAACAAGAGAAAAACAAGAAGTTGGGCAAAAGCGATTATGCCGCACTTTTCGGAATCTACGATGGACACGGAGGAGATGAAGTAGCCAAGTACCTGGGAGCCAAGTTCGATGACATTGTTACAGGTGCATACGACGATAACCAAGAGAAAGGGTATGAAAGTTGGTTGACAAGTGCTTTCTTGCAGGCCGACAGGCAAATGTTGAGTGACCCTCAAGCTCAGTACTTTACCAGTGGATCTACCGCTACTGTAGTGGTA…
126	248_SOP80321	Protein kinase-like (PK-like)	SOP80321	2	https://www.ncbi.nlm.nih.gov/protein/SOP80321.1	ATGGTTTCCTTAACTAGTGACATCAAGTCAAATCCTCCCTCAGTTTCCCGTACACCATCGTTTCTGCGCAAGTCGCAGAACTCTCCTATTACTTCACAGGAGAGGGACAAAGACAAAGACAAAGATACTAAAGAGAAGAAAATGAGCAAGATCTCCAGATTGTTGCACAAATCTGAAAGTCATCATGGAGAAGTATCCGAGAAAGAAGGACACCACAAGATTAGAAGCAGAGCTGCAACGCTTTTACATATCAAGAACAAGAGTGAACATGCCCCTACTCCGGTTGCCCCGACACCTATGAGGGCAACAACTCATGGAGAATTGAACTCTTCTAAGAAAAAAGCCGATGAATTGGCAGCCATGAGAAATGGGATTGCAGCTCCTAGACCTCAAAAACAA…
127	249_SOP81560	Pho85 cyclin of the Pcl1, 2-like subfamily, involved in entry into the mitotic cell cycle and regulation	SOP81560	2	https://www.ncbi.nlm.nih.gov/protein/SOP81560.1	ATGTCTGACGCTCAATGTTTAAAGATCTTCTTACAATCTCCCGTCACTGAGGAGATGATCCATCACCTGGTGGTTCAGACTTTGCAGGTACTTCCATGTGATGAATCTACCAACACCAAGTTGCCCTCTTTGATGAGTTTCATCACTAAGTTGGTCAGATACACAAATGTCTATACAGGCACGCTAATGAGTACCTTGGTTTACTTGCAAAGACTAAGGAGCAAGCTCCCCCAAGATGCTAAGGGTCTTCCTTGCACAAGACATCGAATTTTCCTTGCGTGCTTGATCCTGTCTGCAAAATACCACAACGACTCTTCACCAAAGAACAAACATTGGACTAGGTATACGGATGGGCTATTCAGCAGCCAAGATGTCAATTTGATGGAACGGCAACTACTG…
128	250_SOP81469	UDP-Glycosyltransferase/glycogenphosphorylase	SOP81469	2	https://www.ncbi.nlm.nih.gov/protein/SOP81469.1	ATGAGTGAAAGACCAAAGCTTCATCGCAGAACCCTTACCGGATTCACCCCTACTGAAATCAAGTCAATTGACACCGCAATTCCTGCCAAGTGTAGAGAATTATGGCAAAAGTTCGGTACTCAGGAGTTTGCAACCAAGGAGGAGTTCCAAAAGAGCTTTATCAACCACGTCGAAAAGACCCTGGCCCGTTCTTTGTACAATTGTGATGTCCTGGCTGCCTACCAGGCCACCTCCGACTCAATCAGGGACAAGCTGGTTGTTCACTGGAACAAGACTCAGCAGTTGCATACTGCCAAAGAAGCAAAGAGAATCTACTATTTGTCTCTCGAGTTCCTGATGGGAAGGGCCCTGGACAACGCTCTTATTAACCTGAACATCAAAGACCTCACTTCCAAAGGT…
129	251_SOP81435	Phosphotyrosine-specific protein phosphatase involved in the inactivation of mitogen-activated proteins	SOP81435	2	https://www.ncbi.nlm.nih.gov/protein/SOP81435.1	ATGTGCTCTGCCAGCCTTGAAGGACATCCAAATCTAAGATCATCAAGTATGGAGAATGCGTACGAGGAATCTCGGACCACATCGACGCCGTCTCCTGCTTCGCCGCCTCTACTATTGGCTCCCTTGATTCCAACGTTGAAGGTCACCGAACCAGAGTCACCACAGCTAAAGCCAGCACTGACAGACAGCCCAAAAACAGCTAGCGAGACCAGCCTTAGCACGCATCGAAGTAGCGCTTCGATGCCCTTCTTATCCTCGATGACAAAGAACAAGCTGACTCAGACTTTCAAACTGGAAGAAGATGCCGTTCAGCCAATTAACGGGTACGAGGAGTTGGTTGATCTTTTCGACGGGAAGGAATCGGTGATCGTGCTGGACGTTCGTCCCTACTCATTTTAT…
130	252_SOP81172	Serine/threonine-protein kinase MRCK beta	SOP81172	2	https://www.ncbi.nlm.nih.gov/protein/SOP81172.1	ATGTCAACCGAAGAAGCCGGCATAAGGACGCAGGCACAGTTGCTTGACACAGAACTTAACAAGTACATGTCCACGAGGACGCAAGTTTGGGACTTGGCTAATGTGGTAAAACTGGGTAACAAGTTAACAGAAGATCAGATTCAAAAGATACAGAGTTTAAAGGCAGACATAAACAGAAGCGAAGCATTCCTTAAGTTGAACTTGAGATCACAACAATTAGAATTCCGAACGATTTATGAACAGAACAAAGACGTTGAAGAAATCGTTAATGAAAAATTGCAATCCAAATTGTCAGAAATAGAAGCCCAAAATGCGAAGCTACAGTCTCAAGTTGACACAGTTTCGGAGCTGATCGATAAAAGAAATCAAATTACCGACTTGTTAAACCTTTTTATTTCG…
131	253_SOP81088	AMP-activated serine/threonine protein kinase found in a complex containing Snf4p and members of the	SOP81088	2	https://www.ncbi.nlm.nih.gov/protein/SOP81088.1	ATGAGTTCTCTAGTACCAAACCAGGATAACCGAGCAATAACTATCAAAGTTCCTCAAAGGCTAGATTTGCAGAAGTTCAAGTCGACAACCGACATTCCAAGACCACCAACGGAACACAAGGTTATCGATGATGTTTCTGAGTCTCTATACAAGAAAGTTAAACTAAGATTAGGATCAGAACAACTGCTGCATTCGACAGTACCAACTGCATATTATGAACCTTTAGAAACTCAAAAAGAAAAATCACCTTCTAGTCAACAGAGTAAGCACCATCGTGCCGCTATTCGCTCAGTTATCAAGAAAACAGATCACAAATCCAGCAACTCGAATGAAAAGTTCCGAACTAGAGTTTCATTCGACACAGTTAACCTCCAATACTCTGACGCCAATGCGATAGAC…
132	254_SOP80974	Serine/threonine-protein kinase roco5	SOP80974	2	https://www.ncbi.nlm.nih.gov/protein/SOP80974.1	ATGAACAATCAACCGAAGTCATGGCAATTTGTTCCAGAAGAAATATTTGTTACCCTGATCAAGAACATCGACAACCTTAACGATTTGCTCCACTTATCCCAAACATGCAAGTTCTACCATGAAGTGATTCTGAACAAGGTCTACACAAACTTGCTATTTGTAAACTCAAATTACATTGGACCTAGAAACTTTTATCAGATACAGGGGAATCAATTGGTGGAGAAGGGAGATCCAGTAAGCTTTACTGTCGTTGAGGAAGGGGCCACAATTAATCGGTTGATTGCGACTTTAGAAGATGCTCCAAATTTGGTCAAATATATCAAACATATCATCATCTATACCAGTAGCAAGGAGTTTACAAGTCAGGTGGAGAATGATGAATTCATCACAAAGCAAAAC…
133	255_SOP80324	Transferase(Phosphotransferase) domain 1	SOP80324	2	https://www.ncbi.nlm.nih.gov/protein/SOP80324.1	ATGCTTAATGGTGCAAGTCTCAAACGAAAGCGGTCGCTGACGGAGAATTTCAACATCTCAGCTCATGGGAAGAGGAAGCCTCAATCAGCTCAGATCATAGCCAAGTTGGCTAGTCTAAAACCCGATACTCCTCACATAGACGTCCCACAAAAAGAAACTGTACTGATTGGAAGAAGCTCTTCCTGTGATATAACGTTAAACTTTCCTGACGTTTCAACAAAGCACTGTGTTCTAGAGTTGAAAACGATACGTTCTGGAGAGACTTCAAGATTCTACTTCGTATTACATGACAACAGCAGTAACGGAACTTATGTTAACGGGGAACGCGTTTCAAAAGAGAAGCCTAGATTTTTGAAGTCAGGAGACAATGTGGCTTTTGCAGCCTCCTGTTCTTACGTC…
134	256_SOP81393	Component of a complex containing the Tor2p kinase and other proteins, which may have a role in regulation	SOP81393	2	https://www.ncbi.nlm.nih.gov/protein/SOP81393.1	ATGGAACCCAAAGAGAGGCTGCGGAATGCCGTCAAAGAGGGAAACGAGTTTTTGGTGACTCGCATCCTAAAAAAATTCCCGGATTTGTTGGACAACATAGATCCTGCCAATGGGTGGAGCAATTTGCACTATGCCTCATATCATGGAAATTACCTTATAGCTACAAAGCTCCTCAAGGGCAAGGAAAAATACCATGAGTATGAGTACAGCTATGATAGTGAGGAAGTTTTGGTCACTTTCAAAAACGAGACCTGTCTTCATTTGGCAGCTATGAACAACCATGAACAAACTCTGCATTTATTATTACAACATCTTCCCAATTGTATTGATAACCGTGACATTGATGACCAAACACCCCTTCATATTGCAGCTGCCAAAGGCAACACTTCATGCTTGCAA…
135	257_SOP81367	Protein that inhibits activation of Gcn2p, and eIF2 alpha subunit protein kinase	SOP81367	2	https://www.ncbi.nlm.nih.gov/protein/SOP81367.1	ATGGAATCTGAAGAGTTGATAGACGAAATTGGAGCAATTGATGTAATATTTCCTAACTGTGTGTCAAAGATAAAACCTTCTCTTTACCATGTTAAGGTTCCACAAAATGAGGATATCGCATTCGACTTAAACTTTCCTCCCAACTACCCAGAAACCAAACCTAAAATAGAGACGATAAAAAGTGCTGTCCCGGGTTTGCAGGATATAAGATACTTTAGATCAAGGCTAGAAAGCCTGTTGGATCAGGTTTTTGTAGAGCAAAATGTTTGCCTTTTTGAATTTATCAGTGAAGTTAACAATACAGTGGAAGAACTTGAAGCAGAATGGGACCAGAGAAACCAGCACTTGAAAGAAAACAGTGAACCACCAGAAGATGATGCGGATGTACGCATTTCAGCA…
136	258_SOP81275	Serine/threonine-protein kinase BUD32	SOP81275	2	https://www.ncbi.nlm.nih.gov/protein/SOP81275.1	ATGAGTGTTCAACTTATAACTACAGCTCAAGAGCTTTTGAATAACATACCACTGAACGTGATATCCCAAGGGGCGGAGGCAATAGTTTTTGAAACTCAAACCCATCCATTTCTGCCAAAGTCAAACCAGTCGCCAACTACAAAATTTATCATAAAGTATAGACCAAGAAAACCATACCGTCACCCCACACTGGATCTTCAGATAGTTAGTTCAAGAACTCAGAGTGAAGCCAGATTGCTTCATAAACTATATCAACTTGGAATCAAAGCTCCCAAATTAATAGCGGTGGATGGTCCTAATGGTATCATATGGATGGAATCCGTTGGAGGAACGCTACCGAATGGAGAGACAAGCTCGTTGAAAAACATGCTATGGTTCAAGGAGAAATCCCAAGAAGAA…
137	259_SOP81265	Protein kinase-like (PK-like)	SOP81265	2	https://www.ncbi.nlm.nih.gov/protein/SOP81265.1	ATGTCAGCCCAATCTCCAAACATTGTAGCATCACACTACAGAATCGACGTCAAGATTGGAGAAGGTTCGTTTGGCGTCATATTCAAAGGGTATGATCTATTACGGAACAATCAGCCTGTTGCAATCAAGTTTGAGTCTCGCAAGACCAAGGTTCCACAACTGAAAGATGAATTTACTGCCTATAAACAACTCAACAGTCGCATTGAATACCATAGAAGATATCAACAAGGACAAACTTCGCTGGGAGGTCAAGATACAGACGATGAGAACCTGGATGTGGTCAAGTATGAGGGAATACCCAAAGTGTATTATTTTGGCAACGAGGGGCTCTATAACATACTGATCATTCAACTTTTAGGCCCTTCCTTGGAGGACTTGTTTGATTGGTGCGGAAGACAG…
138	260_SOP81202	Protein kinase-like (PK-like)	SOP81202	2	https://www.ncbi.nlm.nih.gov/protein/SOP81202.1	ATGAGTCAAGATGGTGTCACAGCCAGTCTTCCTGGTTGGTTCAGAGACCAGATATCGATGATCGATGAATTAGACGACCCATTAGAACCATACATCAACTATTTGAAAGAATGTGAGAACTCCAATGTTCTCATTCAATTGCTTGAGGACGTTACCCGTAAGTTTAAGGATGACCAACTCTATAGCAACGACATCAGATATCTTAAACTGTGGTTACACTATATCAAGTTCTCAAATTCACCAAGAAAGATATTTTTGTACCTACATAAAAAGCAGATTGGAAGCAAACTTACCCTCTTCTATGAGAGCTTTGCAAGATATCTAGAATCAGAAGGAGAAATTATACACGCTGATGAATTGTACCAGATGGCTATTTCAAACAACTCCAAACCTATAAAT…
139	261_SOP80991	Activating gamma subunit of the AMP-activated Snf1p kinase complex	SOP80991	2	https://www.ncbi.nlm.nih.gov/protein/SOP80991.1	ATGTTTGAACAGCCTCAAGTTGAACTCAGCAGTGAGCAGATCAATCAGGAGCAGAAACGGGCCCTAGACGCGATACGAGTATTTCTTCAGAGCAAGACGTCTTACGATGTGTTACCAGTTTCTTACAGGCTGATAGTGTTTGATACATCTCTCCTGGTAAAGAAATCCCTCAATATTTTATTGCAGAACAGTATTGTTTCTGCTCCTTTATGGAATAATAAGACAAGTCGTTTTGCGGGGCTTCTTACCTCAAGTGATTTTATCAATGTCATCCAATACTATTTCCAATTCCCCGACAAATTTGACCTTGTGGAGAAGTTAACATTAGATGGATTGAGAGAGGTAGAAAAGAGCATAGGAGTTTCTACCATTGAAACCATCTCCATACATCCATTCAAA…
140	262_SOP80773	Protein kinase-like (PK-like)	SOP80773	2	https://www.ncbi.nlm.nih.gov/protein/SOP80773.1	ATGGTAAAAAAAGAAGGCCAACAGTTTTTTCCCTCTTCGGGATTGTTTTCACCGGTCTCTGAGTTGCCGTCTCCAGTTTCAGATTTATTCTTAGTCAAGAGGCGTCAGAATGTATCATTATTTAGTACCACAAAATCGCAAAGAACGGTGTCCGAGTTTCGGAAAGAATACTTGAACGCCCACTCTAAAAGACAGGTATCTACACCCACTGAAGTTACAGAACAACCAGATGATTATGCGGAACAAACTGAAGGGATTCAATTGATTCCAGGGCCCATTCAGGAGAAAAAAAAATTAACTGTAGAAGTAGACAGGTTTCCCAACTTTTTTTTAACTCTCAAAGATGGATCCCAGCATTTATTTTATGGAATCCAGGATTTGGGTGAAGGATCATTCAGC…
141	263_SOP80653	Transferase(Phosphotransferase) domain 1	SOP80653	2	https://www.ncbi.nlm.nih.gov/protein/SOP80653.1	ATGACACTTTTTGATAACCTCAAACAGTTGATACGACCACACGATTCGGAGAAAGATCGGCGAAGGAAGTCCCGAGTTCAACCCAAGGGCCAATCCAATAAGGACAATGCAGCAGCATCGGAACCTACATCTCCCGTGGAGCCAGATTCTAACAGTCCGGACCCAGTAATAATAGTAGAAGATACAGACGCCGATAAGGAGCAGGCAGATCCAAGTACTCCATCCATTGACCAATCCAAATATTATGATCTCCCGCGCTGTTATGAATTAGTCCAATTGATTGGCCGCGGTGCCTTCTCCAATGTTTATCAAGCTATAGACGGAAGATATCCTGTAGAAAATAAGCGTCGTGATGTTGCGATCAAGATTATTGACAAGTCACAGATGACTAAACAAAAA…
142	264_SOP80480	Phosphorylase Kinase| domain 1	SOP80480	2	https://www.ncbi.nlm.nih.gov/protein/SOP80480.1	ATGTCAATCCTAACGAATGTCATTGTGAACAACAAGTACCAGCTTGTGAAGAAAGTTGGTTCCGGATCCTACGGGATTGTTTACAGTGCAAGACACTTAAGCTCCAACACCAACAAACTCTACGCTATTAAATTAATTCTCAAGGATCACCCATCCATGAAGAAATCAAAGCATAAAGCTACGAAGCAGAAGGACACAAAGTATTTGATTGAAAGATTCGAACAAGATTTGCATGATATAGCTCTTAACAACAACGGTTTAATATCCGCAAATTTGTTGGATCTGGATTTAATCAAAGAGAAGGGACACAACTGTAAAATCTTGAAAGAGATTTCTATTCAATTAAAAGTTCATAAGCATCCCAACATTTTAAGCATATATAGGGTCTACGACAATCAG…
143	265_SOP80472	Protein kinase-like (PK-like)	SOP80472	2	https://www.ncbi.nlm.nih.gov/protein/SOP80472.1	ATGCCGAACTCGAAGGAGAATCTTGCTAACCAGATGAACCACTTGACGGTTGAGGACCACCCTGCAGTTGCGTCGGATCTTAAGACTTCTAAGAGCTCTGAGAGCTTTTCCAACCTATTTTCAGGAAGAAAGAAATTACACCACAAGTTAAAAGAATTGAAGAACAATAGTAGCGAGAAATTGGAGAAAAATAATCGTAGCTCCTTATTATCACCAAGAATGAGTAGATCAAGCAAAGGCGAGAGCAGCATCAGTAGTGACAACTCTCCCAACAGCTCGTCCACTAAGTTAAAACGATTCTTCAAGAATGTTCTCAAACCTCCCACCAAAGTTAAGCATTCCAAGGCTAAGCATGAGAAAGTTGTAGCATCTGGGGCTTCTACACCCGATTTCAATCAA…
144	266_SOP80459	Adenosine kinase, required for the utilization of S-adenosylmethionine (AdoMet)	SOP80459	2	https://www.ncbi.nlm.nih.gov/protein/SOP80459.1	ATGGTTTATAAATTAGTCTGTTTAGGAAATCCCCTACTGGATATCCAGTTCGATGTCACCAAAGAGTACCTTGACAAGTACGGATTGAAAGAGAATGATGCCATTTTGGTAGAAGAGAAACATATGCCAATTTTCGATGATGGCCTTAAAGATCCTTCTGTTAAATTAGTTGCCGGTGGTGCCGCACAGAATACTGCTAGAGGAGCTCAATACCTACTTCCAGAAATCTCTGTAGTCTACTTTGGTTCTGTTGGTAACGACAAATACGCTGAGAAGTTGCACGAAGCCAACAAATCTGTCGGTCTGGCCACTAGGTACCAAGTTCAACCTGACATTGGAACTGGTAAGTGTGCTGCTCTGATCAATGGCCCAAATAGAAGTTTGGCCACCGATTTGGGT…
145	267_SOP80395	Protein kinase-like (PK-like)	SOP80395	2	https://www.ncbi.nlm.nih.gov/protein/SOP80395.1	ATGAGTTTTAATGACAGGCAAGGATGGAAGCAAAGGGCGCAGAGTAGCAATCAAGGAGATCCTGCGTTCAAAAACGTCTTCTCTGTATGCTCAACAGGATCCTACAATATCCCAAACAATGGGTCTCAGATTCCTGTTCGTGGATTTCAAGAACTGGATCTTTCTCCAAGCTTCAAACGAAACGATCAATGGTTTGATTCGCCATCACGCAGAGAGTCTAATATTGCGCAGCAAAATCTGTCTCTTCTTCAAAATGGTTCTAGACCGTCGTTCAGTCAGCAGCTGCCCACAACGTATGAACATGAAGGAATGGGCCCACCAGCAGAAGAAGTAGTTTTGCCACCACCAAGGGCCGCTGCACCAGGACCTATGCAATCCCACCTCAACATGCAGGAGGAA…
146	268_SOP80345	Nucleoside diphosphate kinase, NDK	SOP80345	2	https://www.ncbi.nlm.nih.gov/protein/SOP80345.1	ATGTCCCAAAACGAGAGAACCTTCATTGCTGTTAAACCAGATGGTGTCCAGAGAGGTCTGGTACCAGAGATCCTGTCCAGATTCTGGAACAAGGGTTACAAGTTAGTTGCTATCAAGTTGACTTTGGCTAACGAAGACTTGTTGAGAGAGCACTATGCTGATTTGACCTCCAAGCCATTCTTCCCATCTCTGCTGTCTTACATGTTGAGTGGTCCAGTCTTGGCTACCGTCTGGGAGGGTAAGGATGTTGTCAAGCAGGGTAGAGCTTTGTTGGGTGCTACTAACCCTTTGGCTTCCGCCCCAGGTACCATCAGAGGTGACTTCGCCGTTGACATGGGTAGAAACATCATCCATGGTTCCGACTCTGTTGAGTCTGCCGAGAAGGAAATCGGTTTGTGG…
147	269_SOP81426	Subunit of phosphatidylinositol(PtdIns)3-kinase complexes I and II	SOP81426	2	https://www.ncbi.nlm.nih.gov/protein/SOP81426.1	ATGAATGAGGCAGAATATAAGTGCCAAAGATGCCGGCTGCCGTTGACCATAGACGGATCTCTGGAAGACCTTAGCATATCACAGGCCAATCTTTTGACGGGACGAAATGGGAACTTTACAAAGAACACAATCCCCTTGGAGGATGCCGTGGAAGAAGATTTACCCAAGGTGCCTCAGAGCCGACTTAACCTCTTTAAAGAGGTCTACCAGAAGATGGATCACGATTTTACCAATGCCAGAGATGAATTTGTTGTGTTGAACAAGCACAATGATAACAGCGACGTCAATGTGGAGTATGATTACGAAGAAAACAACACTATCAGTCGTAGAATCAACACAATGACGAATATCTTCAATATCCTCAGCAACAAGTACGAAATTGATTTTCCGGTTTGCTAC…
148	270_SOP80387	Chitin synthase II	SOP80387	2	https://www.ncbi.nlm.nih.gov/protein/SOP80387.1	ATGTCTGATCCGTTCAATAACAAGTACAATGCATTGGACCAAGATGGTGATGACAGCAGTTACGACTTTATTATTCGACCAAAAGAGGTAAGACAGTCTCCCAGAAGATCTAAGCATGACCCATTTGATGATGAAGAGCAAGAAGTAGACGTTGCTGGTAAATTTGATAGGGAATTTTCTTCTCCATCTCCTTCTAAGGCTGCTATGAAATATTCACCCATGGTCTCTTTTGGAAAAAGAAGAGATCTTGGTCCAGGATCTCCTGACAGAGAAACTCCCAGAGCTAGATTCACAGCTAGGGAATCACCAACCAGAGCTCAGCATGTTCCAATTGTGCCTTTGCAAACAGAAAAAGATGAATATGATGATCAGTCATTGAACTCTTTTGCAAGCGAAGCA…
149	271_SOP80955	Serine threonine-protein kinase atg1	SOP80955	2	https://www.ncbi.nlm.nih.gov/protein/SOP80955.1	ATGATCTTTTCGACGTTATGGTTGATATGGTTACTAATAGACTTGACGTATGCCCAAGTTTGGAACACGCTATATGATTTTCATAATGAGACGATATATCTTCTCCCAGAAAGCTCATCTTCTTTGATCCAAATACCTTTTAATGCCAAATTCAAAAGCGGAGATATAATAGGGGAAAAATCGCTTGGGAATCTTATTACAGTTCCCGAAGGAGATGTGACGTTGCTAGGTGATGGAGATCTATACTCTGTTCAAAATAGTACCGGCTTCATAAAAATTCAGAAGTACCAGAGGAATCAAAAAACCTGGGACGACGTTGAACTAAAAAATAACACCATTCCTTATTATTCCCTGAGCGGACTTGTTTCCACATTTGAAGAACCAACTGCTATCTACATA…
150	272_SOP80880	Mannosyl kinase regulator	SOP80880	2	https://www.ncbi.nlm.nih.gov/protein/SOP80880.1	ATGTTCAAAGAAACGTCAAAGAACTTGTTTGGTTCGATAAATACCTTCAATACGGTGGAGTATGTCATGTATATGATGCTACTACTGACTGCGTATTTTTTGAACCACCTGTTGCATAGTTTGGATAACATCAATCATTTGGTTGAGTCTGATGTTAATTATCAACTACTTCAAAGGGTAACAAATAAAGTCAAGCTTTTTGATGAGGAAGCAGTCTTGCCCTTTGCTAAGAATCTCAATAGAAGAACTGAACGCTTTGATCCAAGGTTGCCTGTAGCTGCATACCTTCGAAGCCTTCAAGATCAGTATTCGGAGCTTCCACAAGGTACCGACCTGAATGATATTCCGCCCCTGGAGGTTTCTTTCCACTGGGATGACTGGTTAAGTTTGGGAATTGCA…
151	273_SOP80512	Serine/threonine-protein kinase MRCK beta	SOP80512	2	https://www.ncbi.nlm.nih.gov/protein/SOP80512.1	ATGGACACACAATCCTTGTACTCCTCACAGCGCCTTCCCGAAGACTACGATGAGGGATACTCAGCTTTTGCTACAAATATCGATGCTTATGACGACTCGCGGTCGGCACTTAGTTCTGCTGGACTTAAGACAACATCATTAGCCAACTTGTCAAGAAAACAAGGAAAGCGAAAGTATGGTCCCTTGAAATCTCATAGAACGAGTAGTATGATGGGACTGAACAATCCTCTCGGTTCGGGTTCCCAAGAGAGTCTTCATCCACCCAGTTATCCACAAATGAAGCGACACAGTCCCAACGGAGGGATATATTATAACGGCAACAATTCCTTAACAGGAAGCCAGTACTTTGTACAACCGATGCACGGAAATAAGCAAAATATGGGTCTCCAGGCTGATCCA…
152	274_SOP81218	ATP-dependent 6-phosphofructokinase subunit alpha	SOP81218	2	https://www.ncbi.nlm.nih.gov/protein/SOP81218.1	ATGCCAGAACCATCTATAAGTGCACTTTCCTTCACTTCGTTTGTCACTAATGATGACAAACTGTTTGAAGAGACTTTCAATTTTTACACGAAGTTGGGCTTCCACGCAACACGCTCATATGTTAAAGACAACCGGTCAGACTTTGAATTGACGGGGATTTCCACGGATTCAATCAAGGAAATCTGGCTGGAAAGTTTCCCACTATCTGAAGTGGTCGAAACGTCAGCTGGTAGAGAGTTGAGAAAACCACTGCAAGAATCTGTGGGCTACCAATCTGAAGCTCTTCTGGGATATTCTCCCTACCAGAGTGACGGTGTTGTTATAAAATTAAGGTTATCAAATCATGACCTTCAGAAAAACAAAGACTTGCCCGGTGAAGTTACGTTTTTCACCGCTAGT…
153	275_SOP80865	Actin-like protein ARP9 (Chromatin structure remodeling complex protein ARP9) (SWI/SNFcomplex componentARP9)	SOP80865	2	https://www.ncbi.nlm.nih.gov/protein/SOP80865.1	ATGGCTCCTTATAACGAAGACAACTTCCTCATAATACAGCCAGGATCGTACAACACATTGTTTCGACTTGGACTGGAGGAGTCTTTGTCACCCCCCAAGTATTCTATTCCAACCAAAGTGTACCGAGACCCGTCCAATCCAAACAAGTTTCAATCCAAGTCGTCAGATGAATCATTGGCTATTTACCCTATAGTTAATGGAGAAATTGTAGATGTTGCCGCTTTCAATTTCTTATTAAGACTTATTTTAAGATCCCTTATTAACGCTAATCCACTGATGTTGACTAATAATGTGGCATTACTATTGGTGAGCTCAATTCGTTGGAGCAACTTGAATATTGAATACATCACGAAATATGTCTTTGAGACTTTACAGTTGACAGCTTTGCAAATCATACCG…
154	276_SOP80356	Nuclear actin-related protein involved in chromatin remodeling	SOP80356	2	https://www.ncbi.nlm.nih.gov/protein/SOP80356.1	ATGCCTGGTTCAGAGAAGGAGTTGCCTCCTCAGAAGGTCTATCCTCTAAGGGATATTCCGGTTTCCTCACATGTGGCGCCTTTTCATTCAGATTACACCCCAGGAGTTCCAATAGCTATAGACTTTGGAAAAACTAGTATGAGGATAGGGCTGGTGAACAAGGATTCTCCAACATCCGTTTTCCCTACTGTGGTATCCAAGAGTCGTGACAGAAAGAGGAACAAGATGCTTATATTGGCAGGCAATGATGTTTACATGGAGGCAAGCAACAACAAGTCGAACGTAAAGTCTCCATTTGATGGACAATTAATCACCAATTGGGATTCTGTGGAAACACTATTGGATTACGGTTTTTCTCATATTGGAGTGTCATCTCCACATGGAGTTGAGAATCCGATT…
155	277_SOP80298	Apyrase with wide substrate specificity	SOP80298	2	https://www.ncbi.nlm.nih.gov/protein/SOP80298.1	ATGGTGGCTCTCAATAAGCATAAGCCCGCAAAGGATCTCAGGGCACCTATATCAACCAACGGAACCCTGAATGACTACATAGTTGTGATTGACGCTGGTTCGAGAGGCTCAAGAGCATACATTTATGGTTGGCCTAGTTACCAATATATAAAAGACAATCACCTAGGAATGAACAAGAGAATGGATTACGAAGATAAACAACAAGAAGATACTCCTATAGAACAAACTGAACAAGAGTTTTCCGACGAGGATTCTAAGTCTGAGACCGGTTTGACAGCAAGTTCAGATTCAGGTTCGGATTCAAACTCAGATGCCAATTCAGATTCAGACTCAGACTCAGATTCCGATTCAGATTCCGAATCGAAGGAGCCCACAGACCAACACGGGGATAACCCCCCT…
156	278_SOP80756	Regulatory subunit of the Atg1p signaling complex	SOP80756	2	https://www.ncbi.nlm.nih.gov/protein/SOP80756.1	ATGTCCAAAACAAATTCGACGGTAAAAGGAAGGCCCAAACTAGTTCAATCTGTGAACGGATTTTTTTCCAAAGGTGCGAATGTGGTTACACACGGACGATTTTTTTCATCCGAACCTTCTAAAAGTGAAGATTCAGGTCTGGATTTTGTTAAACCCAATAAATGGTTCAACTTACTGGTTCCAGAACTGTCCTCTAGTGCTAAGATTGCATTATCTCGTTGGAAAGGTAATGACCTACTAACGATCCCACCCATGGTTTTAGAAGTTTTTCTGGTAGTTCCAACAGAGCATTCAGATAGTCTGGTCCTTCGTGGGGGAGCCGATGGATTGAGCCAAGATGATGTCGTCATCAACGTTGGTAACTACGAGCGCAACGAGATTGTTCTAGAACGATGGTTA…
157	279_SOP82794	Protein kinase-like (PK-like)	SOP82794	3	https://www.ncbi.nlm.nih.gov/protein/SOP82794.1	ATGATGTCATCATGGAAGCAGAAACTGAAGGATTCAACCCACCATTTCTCTAGAGCAAAAAAAGATTCCTCTCCTACGAGAGACGATCAGACCTTTTATAGTGGTGGGTCTCCAAGTTCGGGAAGCGTGGATGTCTTGAGTGTTTCCAAACCAAAACCTGTCTTGACTAGAGATAGTCTCGAGCAAGCTAATCAGAGACGAAACTCTTCTACAGAGTCTTCAATGTCTACACAAACTGCAGTGGAGTTGGATAGGGCATCTCGTTCCGGAAACACAGTCAACGTGGAAGAAGAATTGAAGAACTTGAGCTTAAAGGATGACGAGCAAGCCATTTTTACCAAAGACTTGTCAACAACGGATCCAGTGATGGTCCCATCCTCTGACTCCAACAGTCAGCTA…
158	280_SOP82683	Protein kinase-like (PK-like)	SOP82683	3	https://www.ncbi.nlm.nih.gov/protein/SOP82683.1	ATGGAGACCGATAGTGCCAATCATTTGGATCCAGTTGAACCTACATACGACACTACTCTCTTGCCGTATTTGCACTCTAGAAAGAGTTCCAGAAAGAGTTTCGGTGGTGATGATATAACCAATCCCAATGCAGATCTATCTACAACTCCATCTAGGATTCCATTACCATCATCTTTTATGTCAGAGGAAGGCTCCAAAGGCGAGTCAAGATTCTCTTTTGAATTAAATGGAATGGATTCTTCCACTCCAGAAAAGTCGGCTTGGACCGGTATTCTGGAGTCCCCGAAACCCAGTGAATCCTTTAGTTTTTTCACGGAGCATCCTTCTATTGCACATTTCAACAATTCCTCAGGAAACCATATAGAGTCGTTGTCCAACAGTACATCCCCTTCCAATGCT…
159	281_SOP82326	Protein kinase-like (PK-like)	SOP82326	3	https://www.ncbi.nlm.nih.gov/protein/SOP82326.1	ATGCCAGAACATAGCGTCTCTAAAGTCTACGCCGATGCCAATGAAAAAAAAGACAAAGAATACTGGGATTATGATAATGTAACGCTAACATGGAATTCTCCTGAACAATATGAAATAACATCTAAAATAGGCAGGGGAAAATACTCAGAGGTGTTCGAAGGGTACAAGATCCCACAAGGATCGAAGGTTGTGATAAAAGTTCTGAAACCCATTCGGCGTAAGAAAATAAAACGAGAGGTGAAGATTCTTCAAAACCTTCTAGGTGGACCCAATATAATTTCCCTTTTAGATACTGTTAGAGACTCCGTTTCCAAAACACCTGCACTAATATTCGAATCAGTAGATAATATCGACTTTAGAACCCTGTATCCCACATTTTCTGATCTTGATGTGCGGTAT…
160	282_SOP82000	Protein kinase, phosphorylates the alpha-subunit of translation initiation factore IF2 (Sui2p)	SOP82000	3	https://www.ncbi.nlm.nih.gov/protein/SOP82000.1	ATGACATCTACTTTAAAGGAAAATCATGATCTCCAAGTTCAGGAGCTGGAGGCTCTCAAGGCGATCTATATGGATGATCTCATCGACCTGACAGAGACATCAACAGCCTGGCACAAGGATCCTTATCCCAAATTTGAGGTACATCTTCATTCAGACGATACAAAAGAACCCGTCTTGTCTTTATCAATCCAGTTTGAGATGACCTTGACCTATCCCAAGACAATGCCTATCATAAAGTTCGTCAAATCTAAGAATGTGCTTACTTCTCAGATAGATAAGCTCAACGATATGATTAAGCATACTTTCAAAGATTTGAAAGGTCAAGAAATGTGCTACGAAATCATAACTCAGATCCAGGAGAAACTTGATGAGTGGCAATCAAGTGCCAGAAATGAATCA…
161	283_SOP81665	Transferase (Phosphotransferase) domain 1	SOP81665	3	https://www.ncbi.nlm.nih.gov/protein/SOP81665.1	ATGTCACACAACTCCCTCGTGGCGGAACCTGATTCAGTTGCTGATCAGCCAGAACTTTCAGCTTCATCAACTTTAAACGCAGACCTCCCACGTTTTCCTGGCACGCTGAATGTGAATGCGTTAGCTGAAGAACAGGTATTCAAGATCCAGCCTGACTCTGCCTTCAAGGAGGATGTAGTTCACAAGCTCAACAAAATATGTTATGATAATGAGTTGGAAATTTTGACCCCAGTTCTTAGATCTAATGACACGTTCCAAGACAGCTCTGTGATGCCCGTTCCAGGCAGTGCGCCGAACGATGGAAATCAGGAGTTTGATTTTAGGCAGAAATCTCTTCAAAGATCCCTTCCAGAAACAGTATTAAAGGAACTCAACAATATTACGGAACCAAAGGAGGGT…
162	284_SOP82526	Pyruvate dehydrogenase kinase isozyme1, mitochondrial	SOP82526	3	https://www.ncbi.nlm.nih.gov/protein/SOP82526.1	ATGGAAGCGCGACCTTATGGGGTTGTCTTCTTACATAATCAGAATCTTAGCCTAGATCTTGAGCTCAAACACAGCTTAAACCTAAGTCAACGTCCCATCCATATGCCGAAGCTCTCAACTATAGCCGATAATATATTTAGGCTGGGACCGTATCCCGAGTACTCTATGCTGCTGAACAAATATCATTTCTATCAAAACTCAATGCTGTTGCATTGGGCGGAAAGAAACGCTCATCCTGTGACTCTTAAGCACTTGGCCAACTATGGTAAGACATTGAACAAAGATAAAATCATTATGAGTGCTAATTTTGTAAGAAATGAAATTCCCGTCCGATTGGCTTTGAGAATCAAGTCGTTGCAGAAGCTACCATTCGACGTGGTGAACAATTTCCATTTCGCA…
163	285_SOP81714	Serine/threonine - proteinkinase/endoribonucle ase IRE1	SOP81714	3	https://www.ncbi.nlm.nih.gov/protein/SOP81714.1	ATGCGATGGTTGATTTGGCATCTTTCATGCGCAATTGTATCTGCGTTTACTCATAATGTGGTCGTCAAGAACTATTCTCCAAAAGCAGCAGAGCTTCCTTGTTATACTGGTCGTAACTTGGAAGACTTCAATATCACCAATCTTCTCTTAGCTTCAGATATAGAAGGAAATATTCACGCGCTCAATAGAAATACCGGAGAAGTGTTTTGGACGTTATTGGGTCATCAGCCCTTGGTTTCTGTTGCTTCAACTTCAAACTATACCGAGAAAATAGGGAAGAAAAATTACTCGGACGCTGATAAAACCATATATTTCAAAACCAGCACTAACAACAGTGAGCTCACTGCCTCTATACCAGAAATAAATGAAGATGACCATGTGACATGGATCATTGAACCC…
164	286_SOP81895	Protein kinase-like (PK-like)	SOP81895	3	https://www.ncbi.nlm.nih.gov/protein/SOP81895.1	ATGGATAAACTGGCAGTGCTAGAAAAACTAGAGCCTGGAACTGAGCTGATAGTTGGCTCACATAAGGTGACAGTGATCCAATTTATTTCGGAGGGAGGCTTTGCCCACATCTATAAAGTCCGAGTATCCCCTTCAGAGCACAACTCTGATATTGCATGTCTGAAAAGAGTTATCGTTCCAGATAAGGATGGCCTTCATCAGTTGCGATCAGAAGTTGATGTCATGAAAAGATTGAGTGGCTGTAGTCAGGTCGTTCGTTACTATGACTCGCACGCTTCACATTTGCCCGGTTCTGCTCAAAGCTATGAGGTACTTGTCCTGATGGAACTCTGCGAGAATAAGTCATTGCTAGATTATATGAACAGTCACTTAGAAACCAAGCTTACAGAACCCAAAATC…
165	287_SOP82245	Protein kinase-like (PK-like)	SOP82245	3	https://www.ncbi.nlm.nih.gov/protein/SOP82245.1	ATGCTAGACAAAAATAGAATCTTGCGAATCCGCAAGAAGAAAGATGGCTCCGTGAATGACGCCTCTAACTCAAGAAAGCGTTCCCTTCAGTCACCCACAACAAGCATAACAAGTTTCACATCGACTCCGCTGCCATCAAGCAAATCGGGATATTTTAACGAAAGTAACGAAAACAAAAAACCTCTGTTGAAACGAAGCACTGGATCATTATTACTTTCGGCCCATCGTAAATCTCAATCTGAAGAGGATGAAGCCGATAGGAATGATAACCTACTCAACACGACAACGTTCAACTCTGTTAAGCCACTTCCTTCTGCTTTTCAATCTACAGGTTTATTAAGCAAGAAGAATGCGGGCCCCATCCAAGCGTCTAAGACTATGCCCGAGACGCCTTGCAAA…
166	288_SOP82809	Essential serine kinase involved in cell cycle progression and processing of the 20S pre-rRNA	SOP82809	3	https://www.ncbi.nlm.nih.gov/protein/SOP82809.1	ATGAGTGACAAAGAATCGGATAGAGAACAGGAAACGCAAAACACAAAGGCCAATATCCTGGATAAGTATGCCAATCGAATAAAGACGGATGAGTTTGTTTTCAAAAAATCAAAAACGTCCAAGGACAAATCTGACAGAGCCACCGTTGAGAATGTGCTGGACCCAAGGACAATTAAGTTTCTGGAGAAGTTGTACAGAAACGGGACTATTACCAAGCTGAATGGTTGTATCAGTACAGGAAAAGAGGCAAACGTTTATCATGCGGTGAATGAAACGAATGGCAAACAATATGCAATTAAAATCTACAAGACCTCTGTTCTGATTTTCAAGGATAGAGAGAGATATGTCGATGGTGAGTTCCGATTTCGAAATACAAAGAACCAACACAACCCCCGAAAG…
167	289_SOP82750	Protein kinase-like (PK-like)	SOP82750	3	https://www.ncbi.nlm.nih.gov/protein/SOP82750.1	ATGATTGCTCAGGACGAATCTATCAACTCCGAGTTGGACATAATCAATTGTTATGCGTCGACGCGTGTTAGTACCCCTGAGTATCCTGTACCCGGGACATCGGTATCCCAGGTTAAGCCTCGTGACTACCCAGTAACTCATGTGTCCTCTCATTTATCTTCCTTGAAGGGAGAAAGCGGAATACATACCAATCCAGAACCTTCAACGGATAATTTGCTGAGTTACAAAGAGAACAGGAAGGCGAATACCAATCCATCATTGACATTGGTCGATGAAATGTTGTCGATGTCCTCTGTGAGGAAAGTGAGAAATGAAAATGGACAGGAAGCCACCAGTGATAATGACAGTGAGATGGAGGGTCCTGATCTTCCATTTATTCCCACTTCTTCTTCTGAGTGG…
168	290_SOP82510	Protein kinase-like (PK-like)	SOP82510	3	https://www.ncbi.nlm.nih.gov/protein/SOP82510.1	ATGAGTCAGGGAAGCACGCCGCAGAAAAGCTATCCTCAAAGGAGGTTTTATGGGATAAGTGCCTTGCGAGACTACAAAATAGTTGGAAAATTAGGTGAAGGAACCTTTGGAGAAGTTTCCAAGGCGCTTCAAAGAAGAACTGGAAGGGTTTGTGCCTTGAAAAAACTAATGGTTCTAAATAGCAAAGATGGATTTCCAATTACTTCGTTCAGAGAAGTGTCTATCCTCAAAAAGCTCAAGCACAAGAACGTCCTTCAACTTGTTGATATGATTTATGAAAAGCCAGAGAAACAGGAGTCTCCAGGTATATTTTACACAGTCTCGCCGTACATGGCGTCTGACTTGACTGGTCTCTTAAACAACCCAAGAGTTCATTTGACTCAAAGCCAAATCAAAGGT…
169	291_SOP82200	P-loop containing nucleosidetriphosphatehydrolases	SOP82200	3	https://www.ncbi.nlm.nih.gov/protein/SOP82200.1	ATGGCTACTAATATCACATGGCATGAAAATCTCACTCACGATGAGCGCAAGGAATTGACTAAACAAGGCGGTGTCACTGTCTGGCTTACCGGACTCAGTGCCAGTGGAAAAAGCACTATCGGTTGTGCCTTAGAACAGAGCCTGCTACAGAGAGGAAACAATGCATACAGACTGGACGGTGACAACATCCGCTTCGGGTTGAACAAGGACCTTGGATTCAGCGAGGATGATCGTAACGAAAACATCAGAAGAATCAGTGAGGTTTCCAAGCTGTTTGCAGACTCTTGTTCTGTTGCTATTACTTCATTCATTTCACCTTACAGGGAAGAGAGAAGAAAAGCCAGGGAACTGCACAACAAAGATGGATTGCCATTCGTGGAAGTATATGTTGACGTTCCT…
170	292_SOP81970	Protein kinase-like (PK-like)	SOP81970	3	https://www.ncbi.nlm.nih.gov/protein/SOP81970.1	ATGGACCTGTCGGATACCTCCAAAAACGAGGAAAGCTTCCGTTATTACACACCTAAGAAGCGAGATTTGTACCAGGACCTTGATCTAAGCTATATTGCCAAACAACTTGCGAAGATCGGTATTCACGGTGATAACGATGAAGTAGTCAAAAGAAGTCAAAAGGTTTCACGTATTCCTACGTTAGAAAGTCCCAGTTTGAACAGAAAACAGTACCAGACTCCAAAGAAAACACCACCCGGTTCTCGGTTGCCTGTATTGGATCGGAGCATTGCCAGAGAAACAACAAAATCCAGCGATAGGTTACGGTCGAAACTAAACCCAAGAACTCCGAAATCACCCAAAGATCGCATATCTCCCGCCATAAAACTCAACCCGCACCCATTTATAGATAAACAACGA…
171	293_SOP81950	Transferase (Phosphotransferase) domain 1	SOP81950	3	https://www.ncbi.nlm.nih.gov/protein/SOP81950.1	ATGTCAGACTTTGCAAAGAATCTATTCGGATTCGGTAAACTGCCTGCGCAGAAATATGACCAAGGCTCCAAAGTGGAATCGAATGGCAATCCGATAACACAATTTCCTAATATTCTGCAGACTCCAATTCCTACCACAGCGGTCAGCAAAGGTGAAAGCATTTACGGGACCACCACAACTTTGAACACCGACCTATGCAAGAAATACGGCGAAGTGAAGAGCAATGCTTCTCCATCACCCGCACCAATTACTAAGGAATCTCTGGAGAAGGCAAAACCTTGCAAACCCCCCGTATCCTTAGAAGCAAAAGAAACTTCTGCGGGAACCGCCACCGATATTCCTAGAGGCAAGCTACGAGTTAGCATCGAGGAGGCTCAATGCCTGAATATCTCCCCCACT…
172	294_SOP81947	Transferase (Phosphotransferase) domain 1	SOP81947	3	https://www.ncbi.nlm.nih.gov/protein/SOP81947.1	ATGAGTGGTGACCATAAGAGCTTTACGGTTTTTAACCAGGAGTTTATCATTGACCGAGACTTTGAATTGATCAAGGCCTTGGGGCAAGGTGCATATGGAGTGGTGTGCAGTGCACAGTATAAGGGTAACGAAGATGGAGGAAAAGTGGCCATCAAAAAGGTGACCAACATTTTCAGCAAAAAGATCCTAGCCAAGAGGGCTTTAAGAGAGATCAAACTGCTGCGCCATTTCCGAGGCCACAAGTATATCACTTGCCTGTATGACTTGGATGTCATTCCGGACCAAAATAATAATTTCAACGAGATCTACCTTTACGAAGAATTGATGGAATGTGACTTGCATCATATAATCAAATCAAAACAACCTTTGACTGACAGCCACTATCAGAGCTTTATCTAC…
173	295_SOP81768	Protein kinase-like (PK-like)	SOP81768	3	https://www.ncbi.nlm.nih.gov/protein/SOP81768.1	ATGACAGGGAAGTCCCAACTATTATCTTTATTCCGAGACTCGAAGGAAGATGAGCTGTTTCATGACACATTAATAGATCCGAATTTGTCAAAGAGTTTTGAACTTTCCCCTAAGAAACGCATACCCAGCCCGGATGATAACCCTTTCAAGGTATCTCACACTACCAATTTCAATCCAATTCCTTTGCAAACAATCAACAAAAATGCCCTAAATTCAAGGACTAGAGCCTTTTCTATCGAATCAGTTGATGCAGCAGGGGCATCATTACATGTTTCAGAGCCACGGGTCACGTCTCGTCATGCCAATGAGCATCCTAAAGACAAGTTTAAAGTCTCATTGACACCAGCTCAGAGAGTGGAGAAACACTCCAGAATATCGAACCCGTCCATTAATGCACTT…
174	296_SOP82770	Glucose-repressible protein kinase involved in signal transduction during cell proliferation in respiration	SOP82770	3	https://www.ncbi.nlm.nih.gov/protein/SOP82770.1	ATGGAGGCACCAGAAGTGAAAGCTCAAGATGTTGACTTTCACGATAAATCGGATTCAAACAGTGAGAATTCAGAGGTTTTCCTCCAGGAAGCTACTGCAAGAAACCCAGTTTTAGTGTTAGAGTTGACCTTGGACAGTAAGATAAAGTACATCAGCAAGTCCTGGGAATCTATTGTTGGAACTTCGATAGAGAAGCTAATTGGCACACCCATATCTGAGATCATTGTTGGCAGTGAAGACGATAAAGCTGTACTACAAAAGGCTACAGACATCATGATTGTCGACGATAACAGTTATAGAGTTAAGTTCACGACCCCCACTAATACTTTAAAGCACGAGCCTTCAGAATCAGAAGGAGAAGAAGAAGAACAAGCGCCAGACATACATTCTTCTCCAAAA…
175	297_SOP82329	cAMP-dependent protein kinase regulatory subunit	SOP82329	3	https://www.ncbi.nlm.nih.gov/protein/SOP82329.1	ATGACAGCATACACGGACGTCGTAAACGACTTGAGTAGAGAATTATCCTTGAAGAAACCCAAAGATGTGATCCAATTCTGTGCGGACTACTTCAACAATAAGTTAGCAGAGGATCCTGCCAGACAACAACCATCAACAGCAACAGCCCCCTCTTCACGCCCTGCTCAGACTGCTTCAGGCGCACCTCTGTTTAAAGACCAGTTTGGAGGTGATCCTCATGAACCATTGTCTCATCACCCTCATCGTGGTAGCATTTTTAAGGACTCATTCACTCATCCTGAAGACCCTCAAAGTAATAAAATAAGGCCTTTGGATAATGCCTCCCCTGGCTCAGGATTTGCCGCACATCTTGCTAAGGTTAAGTTCAACCCAGAGAGACGTATCTCTGTGAGTGCCGAA…
176	298_SOP81942	Homoserine kinase, conserved protein required for threonine biosynthesis	SOP81942	3	https://www.ncbi.nlm.nih.gov/protein/SOP81942.1	ATGGTTAGATCTTTCACCATCAAAGTGCCTGCTTCCTCAGCAAATATAGGACCGGGGTTTGACGTTCTGGGAATTGGTCTCAACCTTTACTTGGAACTACAAGTCACCATTGATCCCAAAATTGATACCTCAAGCGATCCAGAAAATGTGTTATTGTCGTATGAAGGTGAGGGGGCTGATGAGGTGTCATTGAAAAGTGACGAAAACTTGATTACGCGCACAGCTCTCTATGTTCTACGTTGTGACGACGTCAGGACTTTCCCTAAGGGAACCAAGATTCACGTCATTAACCCTATTCCTCTAGGAAGAGGCTTGGGATCTTCGGGTGCTGCAGTTGTCGCCGGTGCATTGCTCGGAAATTCCATCGGACAGCTTGGATACTCCAAACAACGTTTACTG…
177	299_SOP81919	1-phosphatidylinositol-3-phosphate5-kinaseFA B1	SOP81919	3	https://www.ncbi.nlm.nih.gov/protein/SOP81919.1	ATGCCAATTCCCATAGAAGGTGGTGGCATTTCGGCCAACTCCCATGAGGCCAAGGAGGCGGGTGGACATCAGGAATCACTTCCAGATTCTAAAGTCCGTAATGACCCTCAATTGATCCCTACGGAAAACAGTGGCCTCTTATCATTTCCCCAAGACCTAGAGGCTGACATTGAAGCTCAAGAGCCCACAAAAAAACAGAGCAATTCTGATATCAGCACCATTAGAATAAAATCTAGATCCATATCAAAAAACTCAGTGCTGAATGATGAGAATCCTATCGATAATATTCCCACTGATGTAGCTCCCGTGCGACCACCTCCAGTTTTGATGAACCCCGAGTTAGAGGAGGAGGACGCAGAGTTTTCCAAAGTGGTGCCAATCTCACACGCAGACGAAGAT…
178	300_SOP82480	Sphingoid long chain base kinase 5	SOP82480	3	https://www.ncbi.nlm.nih.gov/protein/SOP82480.1	ATGTCTGATAAACCATTACTTCAGACTCTCTCAAGAGCTATTATAACCCAGAGTGGAATACAGCTATCGGGTAATTGGCATGAATCAAATTACCACCCTCTTTTTTGTTGCAGTGGCTCCAGTTCAGACAGTTCAATACATCGTACGATTCCTTATCATGACATTCTATTCGCCGAAGAGCTTGATTCTTCAGCATCTGATGGCGACTTTGGTACCAGGGAAATTGAACTGACATATGTCGCAAGAAACAACAAAATAGATTTAAAAAAAGAGATAGTCATCGTTACTGATTACGAACCCAACCTTAGTCAAACCATCCTACAGAAAGCATATGGTCAGACTGACCGAACGCATCCACAGAGAATACTTGTCTTAATAAATCCGCATGGAGGTAAGGGA…
179	301_SOP82298	Cyclin associated with protein kinase Kin28p	SOP82298	3	https://www.ncbi.nlm.nih.gov/protein/SOP82298.1	ATGACATCGTCTGATTCAACCAACCAGGAGGAAACTCCGCAACCAGAGAAACATTCAAAGCAAATTACTAACGATGATCTCTACCGAAGGTCGACCCAGTTCAGATTTTGGTCATTTACCGAGCAACGATTGAAGGATTTGAAGCGGTCAACTAATGAAAAGGGAGCTGCCAACTTGAAAGAAAGAATATCACAATTGGATCCTTCTATACCAGAAGTCTCTGAGATTTGGGAAAAGGACCTCGTGAAACCGCTCACTGTGGAAGAGGAGGTTAAAATTGTCGAATATTATGCGAGGAAAGCCCAAGGCCTTGCCAATTATTTCAAATTACCAACACAATCAAGGGCTACTGCCATATCATTTTTTAGAAAGTTCTTTCTGGTCAACAGCTGTATACAA…
180	302_SOP82597	Glutamate 5-kinase (Gamma-glutamylkinase) (GK)	SOP82597	3	https://www.ncbi.nlm.nih.gov/protein/SOP82597.1	ATGGGTGAAAATTGTTACACTATCGTCGTTAAATTGGGAACCAGTTCCGTGGTAGATGAAGAAACCAGGGAACCAAGAATCGCAACTATGTCTCGTATTGTCGAGACCCTTGTTAAGCTGCGAAGGAAGGGCCATCGAATTGTCATCGTCTCCTCAGGTGCCATCGCTGTGGGCATGAAGAGAGTCAACATGAAGCGGAAACCAAAAAAGTTACAGCAAGTGCAGGCATTGGCTGCTATAGGACAAGGCCGTTTGATAGGACTTTGGGACGACCTTTTCCGTCAGTTGAATCAGCCTATTGCGCAGATTTTACTGACTAGAACGGATTTGGTCGATTACACCCAGTTTAAGAACGCTGAAAATACATTGGAACAGCTTATTAAAATGGGTATTATTCCT…
181	303_SOP82853	Diacylglycerol kinase, localized to the endoplasmic reticulum (ER)	SOP82853	3	https://www.ncbi.nlm.nih.gov/protein/SOP82853.1	ATGGCAGCAACCACAGCACGTCCTCAGAGAATAGGTCGCTCGAGAGTGTCGAAATTAGAAGAAAGAATATCAACGTCTTCCTCCTATTCATCTCTCTCGTCGCTTGATGCTAGTGATGATACCGTGTTATCCACCGAGTCAACAAGCCCAGTCTTAGATAAGGCTAAAAATACATCCACCTCGTATTTGTTGTTACAAAGCCACAAGAGGTTCAATAAGTTGATTCATAAGCATGAGTTACCCAGGAAACTATTCCATATGTCCATCGGGTTCTTCACATTATACCTGTACACAAAGAATGTGCAGAAAGAGCAAATCCAGTTACCCCTGGTTGTGGGATTTGTAGTGGTGTTTGCACTTGATTTAATAAGGTTCAGATGGCCTCAAGTTAACAAACTT…
182	304_SOP82416	Protein kinase-like (PK-like)	SOP82416	3	https://www.ncbi.nlm.nih.gov/protein/SOP82416.1	ATGAAGTCACTTTCTGGGCTAGGGCTCTCTCCTGACTCAAATCGGAGTGAGGAGATTTTGCCTCCAGAACTTAATGTGGTCACAATGTCAATGTTGGATGATGTCAGCTTCAAGCCAACTTTGAAGCCTAGGCGGGAGAGAACTTCAGTGTACAAGGACCCTTCCATATTTGACAAATACTCCAACGAGTATTTCACACCTCATACACAAACCAGGGCTCCCATTACGCCACCGTCACAGCAATGTATGGAGTCATTGGGAAGAGGGTCTTCTCGTTTGTCAAAAAAATACAATCGAATAGGTTTAGGAGCTCCTAAGCGACTGTCGCAGAAACTAACCGATGAGTTTTCACTGGAAAATATTATGCAAAGGGGTACAAAGACTCAGCAAAGGAGGCAG…
183	305_SOP82639	P-loop containing nucleosidetriphosphatehydrolases	SOP82639	3	https://www.ncbi.nlm.nih.gov/protein/SOP82639.1	ATGTCCCCCGTTGAAGAATTAAAGGAGTATATTCACAAGTTGCAGGATCGTGTCACCGAGCTGGAAATCAAGGCCGGTGTCCTGCCAGAGCCAAAGCTGCCAGCTGCTATTCGCATGGTCTTGATCGGCCCTCCAGGTGCTGGTAAGGGAACCCAAGCTCCAAACCTTAAGGAGAAGTTCTGTGCCTGTCATTTAGCAACCGGTGATATGTTGCGTTCTCAGGTTCAACAAAAGACCGAGTTAGGAGTTGCCGCCAAGAAGATCATGGATCAAGGTGGCCTTGTCTCCGACGAAATCATGGTTAACATGATCAAGGCCGAATTGGACTCAAATCCAGAGTGCCAAAAGGGCTTCATTTTGGACGGTTTCCCTCGTACTATTCCTCAGGCTGAGAAGCTA…
184	306_SOP81998	Choline/ethanolamine kinase	SOP81998	3	https://www.ncbi.nlm.nih.gov/protein/SOP81998.1	ATGACTTCTTCTGTGTACTGTCTGGTCTCCTCCAAGGGTCTGGAAATGATCCAGGCGGAGCAAAGCCTGCAACTGCAGGCTTCTGCACTTTATTTACCCAATATCATGATCTCTTTTCAGCACGAGATTAAAACTGAATCTGATAAACAATTTTTGAACCTGCTGGAACGAGTTTTCCCCGAGTGGAAAAAGTCAAAGATTGAGCTCCAGCAGCTCACCGGTGGAATCACCAATATGCTGTTGCTGGCGTCTTGCACTTCGCGTCTCAAGAAGGAACATGTCTTGATCAGAACGTATGGTAAGGGCACAGACATGATCATAGACAGAGATAGAGAGTTTGTGTCCCAGTTGCTCCTGAATAATCTGGGTTTGGCCCCCCAAATTTTTAGTCGATTTGGT…
185	307_SOP82890	Myristoylated serine/threonine protein kinase involved in vacuolar protein sorting	SOP82890	3	https://www.ncbi.nlm.nih.gov/protein/SOP82890.1	ATGGGCGCAGAACTATCACTGTTGGCTCCTACGGCTCAACCAATTGCTCTATCAGCCTATGTGGATTTCCTCAGCAACATTCAATACAATAAACCACTGGGGACCTCTCGTTTCCTAAAAACAGTGAAGGGCCTCAACGATCAAGGGAGCATTGTTGTCAAAGTCCTCGTTAAACCTAATAGCGGCTTGGATCTTAGTGAATGGGTAGAAAAGTTGGAATTCTTACGACTGAAGCTGCTTGATGTACCAAACGTGATACCATATAACTTGGTCATCGATAGCGTAAGGGCAGGATACCTCATTCGACCATTTCAGCAGAGAACTTTATATGAAAGAGTTAGCATTCAGCCATACTTGGAACCCATTGAAAAGAAATGGATAGCTTTCCAATTAATACAT…
186	308_SOP82333	Carbohydrate-binding module family 48 protein	SOP82333	3	https://www.ncbi.nlm.nih.gov/protein/SOP82333.1	ATGAGCGTCCTATACACATTTGTTTGGCCCGATTCGGAGGCCAAAAATGTCTATGTGACAGGAACGTTTGATAACTGGTCAAAGAGTATCGCCCTGAAAAAAAAGGACGATCTGTTTACAGCTACAGTTCCGCTAAATTTGGGCTCCAAGATTGTTTTCAAGTTCGTGGTTGATGATCAATGGGTTGTATCGGAAGACGAAGAAAAAGAGACCGATGAACAGGGTTTCTTAAACAACATACTATCAGAAGAAACACTTTTGGCGCTTGATACCCATTCAACTTCCTCAAGTCCAAAACTGAAGCAGTATTTGTCAAGAACTACAGAAACAAGTACTTTTACGGCTGTGTCCTTCCTCGACAGTGACGATCAATATGAACATGTTCCTGACCACCTAGAA…
187	309_SOP82371	Pentafunctional AROM polypeptide	SOP82371	3	https://www.ncbi.nlm.nih.gov/protein/SOP82371.1	ATGTCCGGGCTTATCGAAAAGGTCAGCATCCTTCGAAATGACTCCATTCATGTTGGCTACAATATGTCGTCGCATATTGTGGACGAAATTTTAACGAAAAAGGCTTCTTCCACTTATGTCTTAATCACAGATTCCAACATTGTCAAGATGGGGCATTTACAGACTTTCGTTGATGAGTTTAACAGGCTCATCCCCTCCAAGAGGCCTGGCTCCAGAATTCTTACTTATGTCGTCCCCCCTGGAGAAGCCAATAAGAACAGAGCTACGAAGGCTGCTATTGAAGATTATCTTCTTGAGAAGGGCTGTACCAGAGATACCTTTATTCTTGCCATTGGAGGTGGTGTGATTGGTGATATGATTGGATATGTTGCAGCTACATTCATGCGTGGGGTCAGATTT…
188	310_SOP82242	Protein that binds to cruciform DNA structures	SOP82242	3	https://www.ncbi.nlm.nih.gov/protein/SOP82242.1	ATGGCTTCATTCACTTTTACATGGCCTGCTGGCCCCAATGAGGTAATTGTCACCGGAACCTTTGATAACTGGCAAAAAACCCTTCCATTAGTCAAAAAGGCTGACCAATCGTTTGAGTTGACCGTCCCATTCCCCAAGGACACTCCCCCCGTTAGTTACAAGTACGTTGTAGATGGCGAATGGCTCGTGTTGGGAAGTGCAAAAAGCGATGGAAATGACCCTTCAATCAGAAATAACTATTTCACAGCTGAAGACCTGGACGACAATGTTTCTGTCGCCGGCGGCGCTATTCCTGAATCTGGTGGTCTTAAGACCACTGTGATGCCTTCTGAAGAGGGAATCCAGAAGACTTTAGGAGAACCTGGAATAGTTGTTCCACAGAATCCTGGATCAATTGCA…
189	311_SOP82238	Inositol-pentakisphosphate 2-kinase	SOP82238	3	https://www.ncbi.nlm.nih.gov/protein/SOP82238.1	ATGGACAACCCAGAGGACTGGACTTTTTTGAACAAAGGAAAAGCAAATGCTATCTTTAAATACATTGGAAATGATATGAATTACAAAGGGAAGGTTATTCGTTTGAGATTGGCTGACCAGCTTGTTCTCTCGAAGGAAATTTTTGAGTTCGTGAATTCTTTCCGCCCTCAACTCCATCAACTCATTGCAATGGAGTTGATTCCAGTCTCTAGTAGATTTTTGACGACATTGGAACAAGAAAGTGGTATAGCCATTAAGAAGGATACTCATGGAATTATTATGCCTTTGATCGGGCTACCAGAGCAAAGAAAAAGAGTCTCTAAACACATCTCCCTATATACAGATCCCGTTCAAAACCATTTAACTGTGGAAATTAAACCCAAATGGTTGTATTCAATA…
190	312_SOP82071	Ubiquinone biosynthesis protein ubiB	SOP82071	3	https://www.ncbi.nlm.nih.gov/protein/SOP82071.1	ATGATCCTTCCAGAAGCTCCAAGACTTCGGATACTTACCCGGATCCCGAGGGCGTCTTTTCGGGCCACCAATTTTGCTCCAGGGTACATCTCACGTTCCTTTTCAACGGCCTCATCAGGAAAACCTAAAGCCAAAGGCAAATTCGTCAAGTTCGTTGCATTCTTTTTGGCTACGGGCTCTTTTGCATACTATGCTGACAACAAATGGGCGCATTCTGCTGTCACTAGGACCGTCCGTTCCCTTTCTGTCCTCACCAGCATTCTGATTGATTATAAGCTTCATTTCAATGTTGACGATGATATATCTTCCCTTCATGAAAGATCCGCTACCAAGCTTCTGGAGCTCATCGTCTCTAACAAGGGTCTTTACGTCAAAGTCGGGCAAATAATGGCTCTCCAG…
191	313_SOP81662	Similar to Class E vacuolar protein-sorting machinery protein hse1 acc. no. A1DFN5	SOP81662	3	https://www.ncbi.nlm.nih.gov/protein/SOP81662.1	ATGCCTTCCAAGTTGGAATCATGTATTATAAAAGCAACTGATGAGAAACTGACAAGTGACAACTGGGGTTATATAATTGAAGTATGTGATACTATTAACGATGAGCCTGAGACAGGACCAGCGACTGCTATTATTTACATCAACAAGCGACTTAGCATAAAGGATGCCAATGTTCTCTTACGCTCATTGTCATTGATTATCGCAATGGCCGAAAATTGTGGTTCAAGAATGAAGCAGGCTATTGCTACCAAGGGCTTCATTTCAACTTTTGTGAAATTAATAGAAGACTCCAGAATTCACCACACAATAAAGCTTAAGATTGCTAACATGCTACATCAACTTTCAGAATCGTTCATCGATGATCCTTCACTTGCAATAATTGATAAGACTTGCTCGAGG…
192	314_SOP82862	Zinc finger, C3HC4 type (RING finger)	SOP82862	3	https://www.ncbi.nlm.nih.gov/protein/SOP82862.1	ATGTACAATATTGTCATTGACCTTGATTCACCCAAAGAGTTACTTTTAAAGGCCAGGGATCAATCAGAAATTACAAGCTTACGCAATCTGAAAGCTCTACTAGCTGGTAATCAGATTTTCGGAGAAGACGGCTTGGACTTGGACTATTGGAGCACCACAGTACTAAAACACCATAATATTTTTGTCAAGAGTAATACAAAGCAAGCACAGCCCCATCTTGCTCTCAATTTCAAAAAGAGATCAAACATAGTTGAGGAAATTAGGAACACTTTAAGTAAGGTGCAAAATACTCGCATAGGCGTTCCCGATTATAGATATACCCGGATCGAATTGATAGCGTTCGACAAAATGCATGACACTAACTATGAGAAGACAGACTACCTTAGAGCTTCCTTTCTT…
193	315_SOP82725	1,3-beta-glucanosyltransferase gel2	SOP82725	3	https://www.ncbi.nlm.nih.gov/protein/SOP82725.1	ATGCTATATTTGGTGACAGTTCTTTTGTTTCTCGTGCATGTGGTCCTTGGCTATATCCATCCCATCACCATTAAGGGGAAGCACTTTTATGACTCTCTTACGGGTGAGCTTTTCATGGTCAAGGGAGTTGATTATCAGCCAGGAGGTGCCTCTGGAGTTTCAACGGACAAAGATCCTTTATCAGAAATAGAGGAATGTGCTAGAGATATTCTCTTGTTCCAGGAACTTGGAATAAATACTATTAGAGTTTATTCGGTTAATCCTGACTTGAATCATGACAAATGCATGTCGCTTTTGGCTTCTGCTGGGATATACTTGATCTTGGATGTTAATTCACCTTTGCCAAATCAAAGCATTAATAGATATGAGCCTTGGAGCTCCTATAATCATGATTATCTA…
194	316_SOP82412	Bifunctional purine biosynthesis protein purH	SOP82412	3	https://www.ncbi.nlm.nih.gov/protein/SOP82412.1	ATGGCGCCAAATACGATGAAACTCACTGCATCCAAGTCTTCCAAGTTGAGCCACAGATCTTTGATTGAATCTCAGCTAAAAAAGACAAAACTACAAAACCAAGGCTACATAGATAAGAAACAACCGGAATATTATTTGCCCTCGGAGCAAGCTATAGTCAACGAGATAAACCAGGAAAAGCTACTTAAAAAAGAAGAATTTGATAAGCAACAAAAGCTTCAAGTATTAAACTATGACTGCCGAATATTCGACAACCTGGATTTGGAATTGGAAGCGGACGGAGGGGTGGACGATTATCTAGCTGAATACTACGGTTCCAAAAGGGAAGATCCCTTGATTACTGCTATAGACCAAATTCAATTAAGCCAATTTGATAACAACTATCCACCTATAGCCAAA…
195	317_SOP82010	Dihydroxyacetone kinase, required for detoxification of dihydroxyacetone (DHA)	SOP82010	3	https://www.ncbi.nlm.nih.gov/protein/SOP82010.1	ATGTCTAGTAAACATTGGGATTACAAGAAAGATCTGGTACTCAGCCATCTGGCTGGATTATGTCAGTCCAACCCCCATGTAAGGCTAATTGAGTCCGAAAGAGTCGTCATCTCCGCCGAGAACCAGGAGGACAAGATTACCTTGATCTCTGGTGGAGGTTCAGGACACGAGCCTCTACATGCTGGCTTTGTCACCAAGGACGGTCTTTTGGATGCCGCTGTGGCCGGGTTCATCTTTGCCTCGCCATCTACTAAACAGATATTTAGCGCAATCAAAGCCAAACCTTCGAAGAAGGGAACTTTGATCATCGTCAAGAACTATACAGGAGACATTCTTCACTTCGGTCTTGCCGCCGAAAAGGCCAAGGCCGAAGGTCTCAACGCAGAACTGCTGATTGTT…
196	318_SOP82009	Multifunctional protein with both hydroxymethylpyrimidine kinase and thiaminase activities	SOP82009	3	https://www.ncbi.nlm.nih.gov/protein/SOP82009.1	ATGACCAACCAATCAACAGTGGTGGATTTACGCCTTTCATCCAAGAGAGTTGTTGGCAAACCAGTCAAGTTGCCCACAGTCCTAGCGTGCTCAGGGTCAGATTCTTCCGGTGGTGCAGGGATCGAAGCAGATATCAAATCCATCACGGCTTTTGGGTGCTATGCGCTAACAGCAATTACATCTTTAACTGCCCAGAATACCAAAGGTGTCACCAGTATAGAAAACACCGACCCAAAGTTTTTCGAAGAGATTTTAGAGGCAAATTTTGAGGACATTGAAATCGATGTGGTGAAAACTGGACTGTTAAACCCTGAGTCATCTCGTTTATTGCTGAAATTTTTAGATAAATACCACAAAGGAAAGCCATTTGTCCTGGATCCGGTCTTAGTGGCTACGTCT…
197	319_SOP82485	DNA repair protein RAD9	SOP82485	3	https://www.ncbi.nlm.nih.gov/protein/SOP82485.1	ATGCCTCAAACACCATGGCTCAAAAAGACGAAGGATCCATTTGAAAGCCCAAATATGAGCAAATCTTTTGACAATTCTGTCTTGAAAGAGACCCAAGTTACACCTGTTCCTGCAGCCAGGAGTAAGACGGCTCATGGGATATTCGAACAACTTAGAAAAAATCACGCTGTTGTTCAAGAATTTGAAGTTTTAGATGGTATAGTAGTTGATGGAGTTGATATGGAAGATCAATCTACCAGTTCTCTGAAACTGAACGATCGGTCGCTGAAGCAAAACGACACATTCGATTCTACACTGTCTCATGACACCCCAAGGCATCGTATTCCGTTTGATGCAACACAAAAGGATATTTTACCTTCTTCAGACACACTTGCAGTTTCTGAGAAGGATATAGTTCCA…
198	320_SOP82420	YVTN repeat-like/Quinoprotein amine dehydrogenase	SOP82420	3	https://www.ncbi.nlm.nih.gov/protein/SOP82420.1	ATGGCCGAAGAAGTTGACCCCGTTAGTCTGGGTGACCAGACGATTCTCCGCTATAAAATATGGAAGAAGAACTCTCCATACTTGTATGATTATTTCCAAAGCAAGTCTCTGCTGTGGCCCTCTTTATCTGTTGAGTTTTTGCCAGACATTGAACGAAATGACGAAGATGAGTTCGATTACCAAAGGCTTATTTTTGGAACATTTACGTCGGGAGCCAGCAATGAGTTTTTGAACTTTGGGATGTTTAGTAGACACAACGAAGTCTCTTTGAGAGAGTCACTGAGGAACTCTCTGGACAATTTTGACAGCGTCAAAGGAGAAATATCACCACTAGTATTACCATCTTCCAAAGACTCCAAAAACTCTAATCGCAGCTGCGAAAAGTTGAGCATCATCCAA…
199	321_SOP82364	Mg-dependent phosphatidate (PA) phosphatase	SOP82364	3	https://www.ncbi.nlm.nih.gov/protein/SOP82364.1	ATGCAGTACGTAGGTAGAGCCATTGGATCAGTATCCAAAACCTGGTCGTCCATTAACCCGGCCACACTGAGTGGTGCTATTGATATCATCGTGGTGGAACAAGAAAATGGTGATCTGGCTTGCTCTCCCTTCCATGTTCGGTTTGGAAAGTTTCAATTATTGAGGCCTTCCCAAAAGAAAGTGGATTTCATCGTCAATGGAGAAAAGACAGACTTACCAATGAAACTGGGCGATGGGGGCGAAGCTTTCTTTGTGTTTGAAACCGATGCTGCCATCCCGAGTGAGCTTCAAACTTCCCCCGTCATCTCACCTGTATCCAGCCCAGAACCAGCCTCTCCACTGAGTACTCCTTCCAGACCAAACTCTGAACCAGATTATTTAGAATTAGGGGATGGAGAA…
200	322_SOP82354	Protein involved in ubiquitin ligation	SOP82354	3	https://www.ncbi.nlm.nih.gov/protein/SOP82354.1	ATGCCATATAGCAATCCTCAAGCTTCAACTGCAAGTCTCGAAGGTGAAGCTCTTTCACTAATTGATAGTGAAGGCAATAGCCGTAGACGCGGATCTTCTTTGGGGTTCGCAAGTGGCTTGATCTCAAATTTATCTAATTTGATCAGACCTGTTCCCATCAGCTCCTCTCAACCAATGGACAGTTCGCCAACTATGGTTCGCCCTATTTCACAAGATGAAGCAGCTGTTAGTGCCTCAGAAGTTGAACTTTTGGGGCTACTTCAGTTAAATTCCTCCTCTAGCCAACAGCCACTACCCCAGCCAGAGCCTGAGTCTAAGAAACTTCATTCGATCAGATTAACACCTTTTGTTGATCACACCACAACAGCCCCCGCACTATATTTTGGTTCTGTAATTAGA…
201	323_SOP82247	tRNA ligase, required for tRNA splicing	SOP82247	3	https://www.ncbi.nlm.nih.gov/protein/SOP82247.1	ATGAACCTGCCTATAGAGCCATTGGTCCTGTCAGAAAAAGAAAGAAATGAAGATACCAATGAACTTGTGACACAACTAAAATTGGCTTCCTTGAGAACCAATAAACAGGGTAAAGCCCATCATAACGAGTTTACGATATTTGACAGTGACATCACCCTTGACGGATGGCGTTTTAATGAGTTTGATTATGCTAAGACCAAGATCAGCTTACCAACTAACGCACGAGGGCTGTTTACCAAGACATACAAAGATGGCACTTCAAAGATTATTACTCGAGGTTATGACAAATTTTTCAACGTCAACGAGGTGCTTCCAACTAGACCAGACTGGATTTTAAAAAACACGATAGGTCCATACGAAGTTACGCTTAAGGAAAATGGCTGCATCATATTTGTTTCA…
202	324_SOP81850	Transferase (Phosphotransferase) domain 1	SOP81850	3	https://www.ncbi.nlm.nih.gov/protein/SOP81850.1	ATGGATCAAGACACAGATATATCAGAGAAGCCAGTGGAAGGCTCGTCCTTAAAGGTGCTGCCAGACCAGCCCATATCAACTGGTCTCGAAGGGATTATTTACAAGGCCGAATACCACGGCGTTTTAGTTGTTGCAAAGAAAATGACTAAACCTCTTTACTTATGTAAGCATGAAGCTGGTCTGATCAAGAAAGCTGGCAAGAACAACGAAAACGTTTGCAAGGTGATTGATCTTCTATATGAGGAAGACGGTTCGTCGACAACGTTGATATTACCCTTTTATCCCAACGGTGACCTTCTATCGTTCCTCGTCAGGATACGGAAGCAAAAACTGAGTGTTCCGCAGGTATTGCGAGATCTCATTTTTATGAAGGTAGTGAATATAATAAACCTTTTGCAT…
203	325_SOP81825	P-loop containing nucleosidetriphosphatehydrolases	SOP81825	3	https://www.ncbi.nlm.nih.gov/protein/SOP81825.1	ATGGTTTGCACAATACTATGTATTGGAATGGCTGGTTCGGGAAAGACCACTTTTATGCAAAGACTGAATTCTCATTTGCATTCTAAGAATAGCCCTCCTTACGTGATCAACCTAGATCCAGCAGTTCTTAAGGTTCCTTTCGGTGCCAATATTGATATCAGAGACAGTGTCAACTATAAAAAGGTAATGCACGAATACAACCTAGGTCCGAACGGGGCTATTGTCACATCACTGAACTTATTTTCCACAAAAATTGATCAAGTTATAAAGTTGGTTGAGAAACGGTCTGACAAATTTCAACATTGTATCGTAGACACTCCAGGACAGATTGAATGCTTTGTGTGGTCAGCCTCAGGTGCCATCATAACCGAAGCTTTTGCCTCTACTTTTCCCACAGTG…
204	326_SOP81680	Mediator of RNA polymerase II transcription subunit 13	SOP81680	3	https://www.ncbi.nlm.nih.gov/protein/SOP81680.1	ATGAGTCTACTTCTTTTCTGGTTCTTAGAGTTTCGTGGGTATCTGGGGTGGTTGGAGATGTCGCAATGGCACCCATATGATTCAAGCCCCATACTCGATACTATCAACAAGCTGGGTGCACTAAAAGATGGATTATATAATGATGACTCGTTGTCGGTCGAAAGATCATTAAAAAAGTCGTTTCATGATACCAACTCGTTTAGAATGGCAAGGTTTGATGCTGTGTACTATTCCGCCTACCGCATTGACAGCGAGCTTCAGGATCACAAAGAAGCCAAGAACAAAAGCAAAGGAAAGTGTCCTCTAGTGCATGATTTAGAATTACTGCTTTCTGCAAAATTGAGCAACAAAGGTATTTACAGCATAGCACATCTGAAAGATTATTGGTGTTTTTGGATT…
205	327_SOP82795	Serine threonine protein kinase	SOP82795	3	https://www.ncbi.nlm.nih.gov/protein/SOP82795.1	ATGGTGGAGGTTTTTATGGTGCATCCGAATCTGCAACTCTCGTCTTGTAATAATGATCTCACTAAGGACCTCAATCGGTACAAATCGGTTTATGAGACCCTTCAGGAGAGATATAACGAGCAGGTCAGAGCATTTGAAAAATCTCACGGAGGTTCCAAAGAGGACGACGGGTCGTTACAATATAAGGAACTGGGTTACATAAAGTATTTCGTGGATTTGGCACAGAAGGAATACGAATACATGTGTTCATACTACCAGATCAATAATATCATACGGAAATACTTTAGTAAGCAGGAGATTTCCCCGGAGATGGAAGAAGAAGGGCTGGACCTTATTGAAAAGGAGATGGCGTCCTATAAGGAAATCGAGAAGGAGCTGGATCAGCTCAAGGCCCGCAGA…
206	329_SOP81964	Adenylate kinase 7	SOP81964	3	https://www.ncbi.nlm.nih.gov/protein/SOP81964.1	ATGTGGAAACTTTTATTTTTCTTTTTTTGGTGGGAACGAGTTCAAGAAGAGATCTTGACGAAAATGGACAACAATGAACCCTTGATACCTCAGGTCAAGCAGGAGACCCCCATTTCATCGGGAGCAACACCTGATCTGGAAAATGTCATGATTAAGGAAGAAAAATCGAAATCTCCCGATACACAGCAATTGACAGCAGAGCAGGGCTCAGTCAAGAAGAGAAAGGTTGAAATTCCAGCAGGCTTGGAGGCTTCAGATATAATTGGGGGAAGCGATGTCAGGAAATGGCTAAATAAAGAGCTCACTTTTGAGCTTATAGAAGGAATAAAGCAAATGGCCAAAGAAAGACCGCAGGATTGTCTGGAATGGCTCGGACAGTACCTTCTAACGAGAAGTAAA…
207	330_SOP82891	Protein kinase-like (PK-like)	SOP82891	3	https://www.ncbi.nlm.nih.gov/protein/SOP82891.1	ATGATATCTTCTCAAAAGCCGATTGGTAACAAGAAAGCCGATATTGAGGTCGCTGTTAAGAAAGAATATTCAGTTTACTCTAAAGCAAACTTTTACCTCAACTCAAGGTATCAAGTCCAGCAAGTTTTGGGTAAAGGTTCTTATGGCGTTGTATGTTCAGTGCTAGATTTGAAGTCCGAGAACCCGGTTCCATTAGCAGTCAAGAAAGTCAGCAATATCTTCACTAGAGAAGTTCTGCTTCGCAGAGCCATCCGAGAGTTAAAATTGATGAAGTTTTTTAGAGGTCACCGAAATATAATCAATCTGGTAAATCTTGACATTGTATACATCAAGCCCTATGACGGCCTGTACTGCTTCCAAGAGTTGGTGGATTATGATCTGGCTCGTGTAATTCATTCT…
208	331_SOP82753	Component of a membrane-bound complex containing the Tor2p kinase and other proteins	SOP82753	3	https://www.ncbi.nlm.nih.gov/protein/SOP82753.1	ATGGCCTTTCCATTGAGTCATAGGGATGCTGTTTTTTACATGCGGCGCAGTATACTAGCAATCTCATCGGTTCAAACCTCCGGCTACGACTCGGTCCTTCAACCACTTCTTAGTGATAACGGCAATGGGAATGACCTTTCAGTTTCTCCTCCAATAGAAGTGAATCATTCAGAATTCAGTCCAGAAACTTCTCCACATAATGAAGCTGATTCTCCTTCCACTATCACCAAGGAACCAAACGGATCGATAGGGACGCTGAAAAGTGAGTCTACGTCTCAGAATAATACCTCTTCTGATGAGATTCCTGACAAAATAAACACAGAAACAGATAAAGGAATAGAAACCAATAATAGTGATCTTGAGATTGACTCCAGTGTTGACTTTTTTTCATCTGATGAT…
209	332_SOP82713	Phosphorylase Kinase| domain 1	SOP82713	3	https://www.ncbi.nlm.nih.gov/protein/SOP82713.1	ATGTACTCCAACCAGGAAACGGATCAAAATTATGCCTATCAACTGCATCAACAGCAGCTGCTACAGCAGCAACAGCAACAACAACAGCATAGACCTACAAATCAAGCTTCTCAGCAAGAGTTCGCATCACAACAACAACAATACCAACAACAACATCAACAACAGTTCAACAGTATTCCAAATATTCCACCGCCTCCAGAGCACTACAGTACGTACGGATCGTCTCCATCGAACAGCCTGTACAGCTCGTCTCCCTTTACGGAGCAACAAAATGTTATGAGTTCTTCCCAACCACCGTCCAGTCCACAGCGCAGTATTCGTAGCAATCTGGTTCCTGTCCCAACAGGAAACTCGCTGAAAAACGCTTCTAAGCAAGGTGGGGGAGTATTTTCATTGGCA…
210	333_SOP82692	Transferase (Phosphotransferase) domain 1	SOP82692	3	https://www.ncbi.nlm.nih.gov/protein/SOP82692.1	ATGTCATCATCACAGTTCCAACAATTGGAGAAACTAGGAGAAGGAACGTATGCCACTGTCTACAAAGGTCGTAACAAAACCAATGGAACACTGGTTGCTCTGAAAGAAATTCGTTTAGACTCCGAGGAGGGGACTCCTTCGACAGCAATTAGAGAAATTTCTCTTATGAAAGAGCTGAAGCATGACAATATTGTAGATCTCTATGACGTTATTCACACGGAGAACAAATTGACGCTGGTTTTTGAATACATGGATCAAGATCTGAAAAAGTACATGGACACTCATGGTGACAGTAGTGGGGCTCTGGAGCCTCAGGTTATCAAGTCGTTTATGTTCCAACTTCTAAAAGGTGTCATGTTTTGCCATGATAACAGAGTGCTTCACAGAGATTTGAAACCA…
211	334_SOP82406	Transferase (Phosphotransferase) domain 1	SOP82406	3	https://www.ncbi.nlm.nih.gov/protein/SOP82406.1	ATGGAACAGTTAAATCTTTCCAGTTGGCTAAATGAACTTCAGTGTTCAGCATATTTAGACAGGTTTGAGGAAAATGGTATAACTACAGATCTACTGTGTGATCTAGATAAGGGGGCTTTGATTGATCTTGGGATCGATAAAGTTGGTCCAAGAATAAGATTAGAGAATGAAATTCAGAGACTAAGGCTCAAGAGGCTCAGAACCATACTGCCTCTCGAAAGATTGAGTGAGATCATTCTACCCGACTACGCTAGTGAGACATCGTTGTCGGAGAAGGATGCACTTGGCAACCAGGTTTCTCCCTTGTCCCCAACAAAACAGTTGGTTCAGAAATCACCTAGAAATCAGCTAAGACGAAGCCATTCTAGTTTGAAATCTACTACTGATGAAAAGTCGTCC…
212	335_SOP82193	Sensor-transducer of the stress-activated PKC1-MPK1 kinase pathway	SOP82193	3	https://www.ncbi.nlm.nih.gov/protein/SOP82193.1	ATGTTGAGATTACGAATATTAGCCCTGGCTGCAATTTTTATGACGGTCGAGGCGTACAAGCTTCAAGGATGTTTTGAAGATTTACCCTCATCATTTAGCTTTGCTAACGAATACGTATATCAAAGTTCAGGTGAATGTGCAAAGACTTGTGCCAACTACGATTTTTTTGCTTTAACTGAGGGTAACAAATGCTATTGTGGGTCTTCTGCCTCTTCATTAGCGGATGAAGATACCTCCGATGAGTGTACCGTTCCTTGCGTCGGATATCCGCAGGAAATCTGTGGTGGTGATGATGACGCGTACACTGTGTATTCTATGAGCGATAGCTTCGTGCTGGGAAGCAGTGGCAGTTCGGGCTCTTCATCCTCATCTTCGTCTCGAACCAGTTCGCAATCGACC…
213	336_SOP82191	Genomic scaffold, Kuraishia_capsulata_scaffold_6	SOP82191	3	https://www.ncbi.nlm.nih.gov/protein/SOP82191.1	ATGGTTAATTCGAATGAAATCCCTAAAGTAGAGCAACCAATATATGATAAAATTGGTGAATATCGTGAGCAGCTAACCGCGCTCAAGATGGACCACTCCAAGTTCATGAAATCTACAGATATTGTCCCTATATACCGGAAGATGATAGCCACTATTAACGAATTGAAGGTTATTCGAAGACAGGAAAAGGCTGATTTGCACCTGGAACATTTGGATCTTCCTAACAAAGTTGATCTTTTGATCGACGAAACGTTTCAGGTCGTCAGTCTATGTTTAATGACCGTCGGCTTGACCCGCACTGCTCCGGCAACGTACGTGTCTTTATCCACTGTTCAACGCCTGTTAGAACATATTGGTGAGTCAGAGATATACACACATCTAGATTTGGTTCCCATTGAA…
214	337_SOP81869	Transferase (Phosphotransferase) domain 1	SOP81869	3	https://www.ncbi.nlm.nih.gov/protein/SOP81869.1	ATGGACTATAATCAGGTACACTTGAACACCATACAGCAGCTCAACGAGCCGCAAAAATCTAATACGCCCCCTGCCCAATCACATATGATCGGCATGCCTATTGTTCCAGTATACCCTACTGAGTATCCATCAGACTCAATGCAACACTCGCCACCAGATAGCACTTCGAGATTTCAACATTTACTTGTGCATCATCGTAATGAAGATCCTCAGACACAGAAGTATATACAGGAGCATCACATACGGCAATTGCTTCGTCTTGAAAAGGAGGAGCAGCAGCAAAAAGAACTACAGCAACAGCAACAGGAACAGGAACAAACAGAACAGGGCGAAAGCGAATCCACAGAGCAGCCATCGATTAGAGTAACCAAGGACAAGTATAACATTAATGATTTCAGG…
215	338_SOP81784	P-loop containing nucleosidetriphosphatehydrolases	SOP81784	3	https://www.ncbi.nlm.nih.gov/protein/SOP81784.1	ATGTCAGGAAACATTGGTCTACAAGTCAGACAGGCGGTTCCAAACTTGGACCCAATTGTTGCAAACTATACTGTTGGATATATTCAGCATTTGAACGGATCTACAGAGGATGCTGTTATCGCACAACAGCTGGATATAGCCCAAGAACTGTCGTTTGTTCATGATTTGTTAGTAAGTAGTGGAGGAGACAAGGAGAAAATATCTGCCTTCACAAACAAGATACAAGAAGAGTTTGAGACAAAATTGAAAGAGAATATGAAAAAGCTCTCGCTTACAGGCGACACTTCTAAGAGACTATTAGACATCAGCCTGGTAAAGAATCAACAACGTGATATTAATTCGTCTTTAGCTCTGCTGCAAAGCACAAAGGATATAGCACATGGGGGCCGTGTGTTGGCA…
216	339_SOP81731	Transferase (Phosphotransferase) domain 1	SOP81731	3	https://www.ncbi.nlm.nih.gov/protein/SOP81731.1	ATGCTGCAAACTCAACAACAAACGCAGGCAACCCAACCCTCAGCACCTGAATCAAGCTATAACATACCTGAAGAATTGTTGAACAGAAAAATTATTTGCAGATTGATATGTACCACTGCCTCCGGAGAAAGCAACTATTTTGACCTTTGTACGTCGGCCAAGTCTAAAAGCTCACAAGGCGTATATGAATGGATATTTGGGAGAAACACAAAAGTTTGTGACTTTAAACTACCAAGTTCTTCGTCAAGATTAAGTAATGTTCATTTTAAAATATGGGTCAATGGAAATAAAGAAGACTTAGCTTTGGATCATCTAATGATTCAAGATGTATCGACAAATGGGACGTATGTTAATAACTGCAAGTTGGTGAAAGGGACGAATAACATCCTGACGCAAGGC…
217	340_SOP81728	Transferase (Phosphotransferase) domain 1	SOP81728	3	https://www.ncbi.nlm.nih.gov/protein/SOP81728.1	ATGCCATCTAAGTTTTTATCATTCAAGAAGCACCACTACAATCACCATGATTCGGAAGGAGATCCGGAAAAATTGACAACACCCCCATTGGGGAAGCCATCAAACTTGGTATCTCGTAAGTCTTTCTTAGGAATTCCATTAGGCAAAACTCATTCATCAGAGTCATTCCATTCCGAATTTGAAGACCATTCTTCCAATCATCAAAGACCAAATTCAACTTACAATAATGACAATGAACAATCGAAATCGTCAATGGTAGAATTAAAGCGATTCTTTCGACCAACTAAGAAGCTTCAACATGCCTCAAGCTCTTCTACTACTCCCTCTAGGCCCATAACTCCATCAATTGAGAATTCCGGTGCAAAGGCTACTTTTACGCATGATTCAGACAATAATATG…
218	342_SOP82667	Actin	SOP82667	3	https://www.ncbi.nlm.nih.gov/protein/SOP82667.1	ATGGACGGAGAAGACGTTGCAGCATTAGTTATCGACAATGGTTCCGGTATGTGTAAGGCCGGATACGCCGGAGACGACGCCCCACACACAGTGTTCCCATCGGTCGTAGGTAGACCAAGACACCAAGGTGTCATGGTCGGTATGGGTCAAAAGGACTCCTTCGTCGGTGACGAGGCTCAATCCAAGAGAGGTATCTTGACCTTGAGATACCCAATCGAGCACGGTATCGTCACTAACTGGGACGATATGGAAAAGATCTGGCACCACACCTTCTACAACGAGTTGCGTCTGGCCCCAGAAGAGCACCCAGTTCTTTTGACTGAGGCTCCAATGAACCCAAAGTCCAACAGAGAGAAGATGACCCAAATCATGTTCGAGACTTTCAACGTTCCAGCCTTC…
219	343_SOP82880	Nuclear actin-related protein involved in chromatin remodeling, component of chromatin-remodelingen complex	SOP82880	3	https://www.ncbi.nlm.nih.gov/protein/SOP82880.1	ATGTCTGAGTTGAGTGATTCTGAAGTTAAAGTTGAGGTTGAAGAGCAAGCAGTCCCAAAGAAGACTCCAAAGCAGGAAAGTTCTGAATCTACCAATGGATCTGCTCCGAAGAAACAGAAAAGAGGATCAGCGGCTTCAGGTCAAAAAGTGTCGGCCGAGATTCTTCAGAGACGACGAGAGGGGAGAATAAAGGCACTAGCCACGTTGCAGTCGAAACTGGATAAGCTTGGTATCAAGAGAGTTGATCAGAAAAATGCTTTACCTGCCTCTACTGTTCCCTCAATTTCATTAATCAATCAAAAGAACTATTTTACAGGTTATTTGAAACGAGATGAGCAGAATCTGAGTATCAAGAACGTGAAAGAAATGAATCGTCTCCTGGCAGAGAAAAAGAAGAAG…
220	344_SOP82105	Protein kinase-like (PK-like)	SOP82105	3	https://www.ncbi.nlm.nih.gov/protein/SOP82105.1	ATGACGCTAAAGATGACCAACTTCTTTGGCCGTAGCTCTAAGCTTCAAACCATGGATGGAGGTGAAATGGAAGACATCACCTCCGAAATGAAAGGTATCACATTTGATAATTATAACGATAGCAAATTTTCTTTTGAGCCCACTGCTCCAACAAAGCTAGAGAATCCTTTGCTAGAAAATTACCTCCCGAATGCTCAACTGATAAGACCAATGACCAGTTTAACCGGCAAGGAAAACACTCCCCCAACTTCTCCAGCTAAGAGCGTACTGTCCCATCAGAATGGAAATTATGGACAGAGTCCCAGAAAATCCCGACCTAGTTCTCCCACAAGAAAGCAACGAGAGATTCAATTGAAGGCTAACAGCCCCAAGACTCGTCGTTTGGCTACAGTTTGCCAA…
221	345_CAY71302	One of two (see also PSK1) PAS domain containing S/T protein kinases	CAY71302	4	https://www.ncbi.nlm.nih.gov/protein/CAY71302	atgccttacacgcctccacagagaagtgcagccaagcattctgccaaccctagatccagtccaattagctccatcatattaggttcacaaccatcaagcagcaccagctctcgcaattccaaccagagctctgagtcccttttagatgcacatctaggcgccactttgagcggcccccagcctatgcctcatccaatggtgcagagtacttccagtttcttcatatttgactccgatagtgatgctgacgaagatgaggcaagttccatcggagatgttagtaacaccaacgaaaatgaaaaccgcacacagatcccaaagactaactcacgccataccccaagccctccgagaaaggcagccaatggcatgtcactgcttcaaaagagcaggagcgcc…
222	346_SOP83633	Protein BCP1	SOP83633	4	https://www.ncbi.nlm.nih.gov/protein/SOP83633.1	ATGAGCAAAAAAAGAGTACAAGAAGACTCAGATTCGGATATAGATCTCAGCTCCACTGACGAAGAATTGGAGCAACCTCAGCTTCAAACCAATGACGAAGAACCAGAAATTGTGGACGTGGATTTTGATTTTTTTGACTTTAACCCCGAGATAGACTTTCATTCAGTCAAAAACTTCATAAGACAGCTGTTTGGCGATGATAACGTGGATATCGAATTGTCAGCACTAACAGACCTTCTTTTAGAAGAAGGTCATGTTGGAACTACTGTCAAAACGGATGGAAAGGGCGGTGACCCATTCTCCATACTATCAGTTTTGAACCTCACTAAGAACTTGAAACAAACAGCGGTCTCCAAGTTAGTGGATTATATATTAGCAAAGACAAGCAAGAGTACTGAA…
223	347_CCA37272	cAMP-dependent protein kinase type 2	CCA37272	4	https://www.ncbi.nlm.nih.gov/protein/CCA37272	atgccctttttgaatagactacatattcccggtagatctaagccaattcaacaacccaagcaaatggattactacgcccaagagtattattcgcaagatgaacaagctcaattgccatcacaggtttccgcccagggaggattagctgcttctagctccaatcattcacacactctggaacagacaccagaacaagttcaattacagcaggagcaacaacagcggcaacttgctcaacagccacaaccacagcaacatgaacaatctattccaatagaacaacagcaagcccaaggagaagtggaaactcagccacagcaaccacaggtagtactcccgagtcagagccttcatcttaagtctgcggtgtccaaagggaagtactctctgactgacttc…
224	348_SOP83505	Protein kinase-like (PK-like)	SOP83505	4	https://www.ncbi.nlm.nih.gov/protein/SOP83505.1	ATGGGAAACGTACCAACCAGAGAAGAGGCTAGTGCTGGTCGCCGGGCTTCCTCATTCTCTTATGAGCATCGTGCTATGGGTCATAGACCAAGCCACCCGTTTTCGCCACCCTCAATGGACGGAGCTAGTCTTCGCAAGAAAATGAAAGGAAAGGACAAGGATCGTAAGGAGAAGCGTCGTTTGAAGGAGGAACATGCCTACAACCTGATAGTCAGGCATACTGAAAATGTTGATGGGGGATTCTTAGCGCCTTATGGTACTTACCGATCGAACTTAGACTATGATACAAACATTGTCCGGAACTTGATAATAGACAGAAGAATCGCCCCATTTTATACTCCTCTGCAAGACTTTGAAGATGACTGGTCCGACGAAAAATTACTGGAGATTCTACGTTCA…
225	349_SOP82944	Transferase (Phosphotransferase) domain 2	SOP82944	4	https://www.ncbi.nlm.nih.gov/protein/SOP82944.1	ATGAGCTTGCATATTCAACAAAGCCCCAATGTGGATGGATCCGTGAGATTCGGTCTTGCGAGTAATTGGTCTGCTTACAGTTTGACTAAATCCAAATCTGAGACCAATGTTTCCGAAATTTCAGGTATTGGAAGAATTGATTCAAACAACATAACTAGCCAGGATCAACTGGAGATGGCAAGACTAGAAAACACTTCAAACCACTCGAAAGAGCCCACCAAACGGTTGAGTGTGGCTAACAGAGGTACTAGTATTTTAGAGCCCGAAATGGATAATAACTCTTCCGAGGTGTTCTCAGTATCTAATCCCGGTAGTCCTTCGAAAACTGGGGCCCCATCCATTGTGTTACCGGTAGAGTTTATTCACTGTCCTAGGGATCACCTGGTTGTATTACTGGCC…
226	350_SOP83615	Protein kinase-like (PK-like)	SOP83615	4	https://www.ncbi.nlm.nih.gov/protein/SOP83615.1	ATGCGTCGCCTTAAGCTAAGTATTAGAACTCAGCTAATACTGCTAGTGTGTATGGTGGCCATATTATCGCTGGTCATATTGGCTTGTATCACCGGTGTGTATTTCACCTCGAATCTTACCAGTGCAAGAAGTGAAAGATTGGAAGTCATTTCTGAGCTTAAGGTATCAGAGCTGTTACAAAGTTTCACTAATTTGTACTACCAGGCCTTTTGGCTCTCAACAAGGGATACATTGGAGGACTCGTTGATATCTTCGAAAGTGGGTAACTCGTCTGCTGACACGTCCACAGCAGCTTCGGCTACGATACAAAGTTTTCTCAATTCAAATGAAGATTTCTTACAGTGCAAGCTTTATTCCGTCAATTTTGACACACTTTCATTTGTTGAAACCTCAAGGGAC…
227	351_SOP78783	STT4 phosphatidylinositol-4-kinase that functions in the Pkc1p protein kinase pathway	SOP78783	4	https://www.ncbi.nlm.nih.gov/nuccore/LT962476.1?from=187727&to=193302	atgcagcactatgggtaagtaaaccacgtagttgaactcgatctgccgcacggcccccttactaacgtcgaaatagaatttcaggcgactcgcttcgtttggctgctttgaaaaagctggtgtcgacccctttggagaagactcgtggaaaggtggttcaggcggtcctcctttctactcacaaaattcagaaggaagaaaagcaactggattgtgttgatttggaagatatcattgcattatgtcattctgtacctgatttggtgtcagagaagacgagaagagagcttttcaagtgtttgtcccatcagttgttgcaatgtctaaaccaagggttttcattttatggaaccctccaaaactttggcccaacaccgtggtcttatctcacgcggcaca…
228	352_SOP83425	Transferase(Phosphotransferase) domain 2	SOP83425	4	https://www.ncbi.nlm.nih.gov/protein/SOP83425.1	ATGGAGAAAGAGAACAACTCGGTGAGCTTCTGTCTCTCCAAAGATCTCAAGATACCCTTCCAAATCAAGATCTTATCATTTGAAGGCTATAAAGCAACCAATGAAGAATATCGTCATAACCACGAAATCTTCCTTACAATTCAGCTAGTAGCTGATAACAAACTACTATTACCATCAATTACCAAGATAGTAAAATACTCCCACTCTGTCCATCATTATTTATTCAAGGAAAAACGAAATGACTCTAGAAGTCTCTGGATAAAATTCCCCATTCATTACAGTCAATTGCCTTTAACATGTAAACTTCGCTTTATCCTGTTTGATTACCATGGGCAAACAGGAGAGAGAATTGTTGTTGGATTTACAGAATTGAACATTTTCAATATTGAAAATGATGAC…
229	353_SOP83838	Choline kinase, catalyzing the first step in phosphatidylcholine synthesis via the CDP-choline	SOP83838	4	https://www.ncbi.nlm.nih.gov/protein/SOP83838.1	ATGAATGATCCAGGAATGAATAGTTATTCCTTTCCGCCTCAAAATAATGATGACAATAGTGAAGTTCTACCTGATTCTCCAGGTGAAACCAACAATGTTTACCAGAATCAATCAATAGATTTATCTTTGGAAGACCAAAGGGAACAGAGTGGGTTCTCTGATAATCACGGTGATGTGTTACCTATTTTGAGTAATATCAATGATTCTTATGAGAATTTCTCTTCAAACGTTTTAAATAAAGAAATCAGGCAATCTGCTCAACTTCCAACCTTGCCTCCAGACATTCTTGCCTCTAAAGAATCAGTGAACATTTCGAAATTACCTCAATTGTCCCCAAACGGCGTCGAAACTGGCAGTCATGGGTTAGGATTGAATCAGGTTACTCTCGATGATCCATCA…
230	354_SOP83139	Protein kinase-like (PK-like)	SOP83139	4	https://www.ncbi.nlm.nih.gov/protein/SOP83139.1	ATGAAGATCAAATTTGGGGAAGAAGATGAGTTCAAGGCTGTGCCACAAGACACCGAAGACATAAAACCAGATGTTGAACAGAACGTGGCTGAAGATGGGAGTGGGAGTGATAGTGACGAAGCTCCAGAGGAGGAGAATATTTCCCAGGCAAAGGAAAATGTAACAAAGATAGAATTACTAAGAAAACAGATGGAAAAGGAGCAGGCAGAAAAGCTAAAGCAAAAGAGACGACAACTGAATGAAAGATTCCAGAAACAGCAAGACGAAAAAAGGAAAAATGGTAAAGTTGATGAGAATGTTGATGAACTTTTGCCAGAAGAATTACTAGAATCCTTAGAAAAAACGCAACCGACATTCCAGGATTCTCAAACTAAAAAGGCACATATAAATTTTGGAGAT…
231	355_SOP83098	Pyridoxal kinase BUD17	SOP83098	4	https://www.ncbi.nlm.nih.gov/protein/SOP83098.1	ATGTCTTCATCCGAAATCATTGAAAACACTGCTTTGCTGCAGAAATATCAGTCCTTAGACCAGAGAGGTAAGATCATTGCCGAGTACATCTGGATTGATGCCAGTGGAGGAATCAGATCCAAGGGTAGAACCTTGAGCAAGAAGCCTTCTTCCATTGATGACCTTCCAGAATGGAACTTCGACGGTTCTTCCACTGGACAGGCTCCAGGTCACGACTCTGACGTCTACCTGAGACCAGTCTCCTACTACGCCGACCCTTTCAGAAGAGGTGACAACATTGTTGTTCTGGCCGAGTGCTGGAACAACGATGGTACTCCAAACAAGTTCAACCACAGACATGAGTGTGCCAAGCTGATGAAGGCCCACAAGGACCAGGAGGTTTGGTTCGGTCTGGAACAG…
232	356_SOP83310	Protein kinase-like (PK-like)	SOP83310	4	https://www.ncbi.nlm.nih.gov/protein/SOP83310.1	ATGTCCTTCTCCATGAGGCTGTCGCAGATGGATGCCCTACCCAGCATTCCAAAGTTGGAGTATGGAAGAACTCTTGGACAGGGCTCTTTTGCTATTGTTAAATCTGCAAGTTTCAAAGATGATCCCGCCAAGCTAGTAGCTGTGAAATTGATTCATAAAAAGTATGCCCTCAAATCGGGGTTATCCACATCTCAGGTTAGCAGAGAAGTAAATATTCAAGCTTACTGCAGTAATCATCCCAATGTCACCAAACTTTATGACGCCAATGAAGACCCAAACTGGCTGTATCTTATAATGGAATTGGCCGACAATGGTGATTTGTTCGACAAAATAGAACCAGATGTGGGTGTTGACGACACCGTGGCTCATTTCTTTTTTTGTCAATTACTAAGTGCAGTG…
233	357_SOP83215	Transferase(Phosphotransferase) domain 2	SOP83215	4	https://www.ncbi.nlm.nih.gov/protein/SOP83215.1	ATGCCCAACTTGTTTCAGAGACACAAGAAACCATCGGGTGAACACAACTTCCAGCAGATTGATGATCCAGTCAAAGTTCCTCCTCCGCATTCCTTATCAATGAATCCAACTCCAATCAAGTATGGAAACGATCCGCAGAATTCCTCCAGATATCAAGCAAATCCATACTATAATCCTCCGCCTACTGGAGGTCCACAATATTCGGGAGGAAGCAGTCAGTCTTCTAGGGAAATTGTCAATCAATCAAACTCCTACAGAGGTTATTCTTCGGAGGACAGCGTGTATGGCTCTCAAATGGATCGTGGACGTGGTACCTTTGACAGGCTAGATCAATCCAAACCTCCATCGAATTTCCAGCAACCCAGCTACAACGGGGACTACCCTAGGGAAGACGCTTTT…
234	358_SOP83669	One of three possible beta-subunits of the Snf1 kinase complex	SOP83669	4	https://www.ncbi.nlm.nih.gov/protein/SOP83669.1	ATGGCTCCTCCTCTTCCAATCCCACCTCAGAATGATACCAACGTTGGTCCAAGATCTGGATTAGACCCCCCTCAACTCCCACCGTATCGCAACCAGACACAGCCAGCAGTTTTCGTAAAGGAGCCAAATCAACCACCCCCAGCTATGTTGAGCTTCCATAGATCCTCCCATAGTGAACCTCTAATAGCACTTGCCGACGCTTCGGAGATGATGTCCCAAAGAAATGACAGTGACCCCCCGATAGCGCAACAACAAAACCAAGATGTCGGACTGCTTTATGACATAAGGGCGGGTGCGCTTGAAATAGATCAACTAAACCAGAAAATACAGAGGATCGCTCAAGACCTGCAAGGACTTTTGGAGAATGGTTCCGTAACACCAAAGGTAATAGATGAATTT…
235	359_SOP83679	ATPase domain of HSP90chaperone/DNA topoisomerase II/histidine kinase	SOP83679	4	https://www.ncbi.nlm.nih.gov/protein/SOP83679.1	ATGGGCTCTTGGACAACAACCGAGGGAGCATTACTGAACAACCGCTACCTCAAGGTACGGGATATCAGTGAAGGTTCCTTTGGCCTCGTGTTCCTAGCCAAGGATACCAAAGAAAACGACAAATTGGTGGCTGTCAAGTATGTGGCATCTCCTAATGAGATCACACGATACAAGGAGATGAGACTCAAGAACAATTTCAGTGACATATCCGATACTGCCAGTTCGGACAATAACTCTGTACCGACTACCTCCACCGATGCAACAAGTTTGGTCAACGTCGATGCAGTACATCCTGATTCTGCTGACAAGAGTAAGGAGCCAACAAATTTGACTAACTTAATCAGGGAAACCAAATTAGAAGTTGATATTTTGCGCAAGCTGGGCTTGCATATCAACATC…
236	360_SOP83602	Pdk2 pyruvate dehydrogenase kinase	SOP83602	4	https://www.ncbi.nlm.nih.gov/protein/SOP83602.1	ATGACAGAACTTGTTTCTTCACTTTCCTGGGACCAATTGAGTGGCTCTTTGGACGAAAATCTCTCTGCATCCTCCACCAGAGTGAGAATTAGCACTCTGAAGAGGCTCACTCAATTACTCCCCAGCGACATCCCTCAAGAGGATATTGCCATCATATTTTCGAAGCTGCTGAACAGCTATTATTACTATCAAGATTCGAAATCTAGAAATGCCGTCGTTGACAGTTTGAGGACCATTTTAAGCACCAACCCCGATTATTATCTGCCCATTTTTACGCAGTTCGTATTCAACATTGTGCGAAATGAGAAAATATCCATAGCTTTGACTGATCTTCTGACGCTATTGGACTGGTCAAATACGCTTTTGGTGTTTATAAGCCAGTTTCCCGATGTTTTTGCC…
237	361_SOP83512	STT4 phosphatidylinositol-4-kinase that functions in the Pkc1p protein kinase pathway	SOP83512	4	https://www.ncbi.nlm.nih.gov/protein/SOP83512.1	ATGGATCGAAGCAGGCGTGCTGGTATCATTATTCCTTCTGGAAACAGGGATTTGCTCAAAGATCTATCCAGAGATCCTTCCAACTTGAGACGTTCGTTTACCTCATTGACTTTGGAAGGTCTGTTGAACGCACCACAATCCGAAGTTGATGTGTACTCAGATGCAAATCAGAACACTAACCGTGACAAAAATCGATTCAGCGTGGCATCAGAGGATACTGAGTTTGACGATAAAGAGAACAGGAGACGAAGCTCAAAGCGGTTTTCCATGGCTTCTACTGTCTCTTCATCTTCAAGTTTCAAGACCGTTGCTCAAAAAGTCGCAAACAAAATCACTTCAGTCTCAGTGCACTCTGATTCTTCAAGAGAAAGTACTCCCTTGAGATCCACCTGTAAACCA…
238	362_SOP83494	Protein kinase-like (PK-like)	SOP83494	4	https://www.ncbi.nlm.nih.gov/protein/SOP83494.1	ATGGGTAGCAAATCGAGTGCGTTTGCAGCTCTGAATCACCCTACACCCACATCTCGGGACGATACTCCAGATTTAGAGTTGAATGATTCAGCAGACCCCAGAGAGGAAGAGATTACCAACGGCTTGTCCGAGGAATCCGATACGTTGAATCAGTTTCAGATACAAGAATTTTTGGAGACATCTGCTCTTGAACCTTTGGATACTTCCAACTTCACAGTTACTGAAGAAAATGTTGTGTTTGGCGAGACTTATGTGCGATTCTCCTTGAAAGAAGAGGAGTATCTTTTGCTTGGAGGTCAATACGAACTATCTGTGCAAAAAGGAGCTGTAATAGTGAACGGGATTTCAATGAATTCAGGATCTAATCCAGTAAATGTTGTTGCTCCAATGTTTAAGGCT…
239	363_SOP83100	Protein kinase-like (PK-like)	SOP83100	4	https://www.ncbi.nlm.nih.gov/protein/SOP83100.1	ATGGGAAAAGACTATACACCACTAGTTGCTACCATCGATATTGGTACTACCTCCACCAGAGCTATTCTTTTTGACTACCACGGTCAGGAAGTGGCCAAGCACCAGATCGAGTACTCTACCTCTGCTCAGGATGATATCAAAAGAAAGCGTTCTCAGATCATCTCTTCCGAAGGTATTTCCCTGACAGTTTCTGACGACTTGGAAGTTGAGTCCGTTGACAATAAGGCTGGTCCAACTTTGCAATTTCCTCAGCCAGGCTGGGTTGAATGTCGTCCAAGTCACATCTTGGCCAACGCCGTTCAGTGTCTTGCTGCTTGTTTAGTCACCATGGAGAACAAGAACTTGGACCGAGATGAAAAAAATAAATACAAGCTCATATCTATCGGTGTTGCCAACATG…
240	364_SOP83078	Transferase (Phosphotransferase) domain 2	SOP83078	4	https://www.ncbi.nlm.nih.gov/protein/SOP83078.1	ATGACTCGACCGGTGATACCGATACCAAAGACACCAAGCCCCCCCTTTCCCTTGCTTGTTAAAAGAGCTCCAATCATTGCAGGATTTGGTCGAGGTTCCTCTGCTATTGGATGTCCCACAGCTAATATACCTATTGAGGCGCTCTCAGAGGCGGATAAACTAGACACAGGCGTATATTTTGGATGGTGTAAGATACATCCCGTGGATACACAGAAGGATGTCCACCAAAGACAAGATGGGACACAAGTTGAATTTAAATACGGAGACGGCCTACGAAAGGAGGTTGATATAAATACTGTTCTCCCAATGGTAATGTCTTTGGGTTGGAATCCATTCTTCAAAAACAAAGAAAAGGCGGCAGAAATCCATGTTATTCACAAGTTTCCTGAAACTTTTTAT…
241	365_SOP83926	Protein kinase-like (PK-like)	SOP83926	4	https://www.ncbi.nlm.nih.gov/protein/SOP83926.1	ATGTTTGGCAATATCAAGCAGTTTATCCGACACGGGAAACAAGCTCATGTTCAACCGGAGCCTACCAATCAGCCTTCTCCTCGGGAATCATACAGCATGGCAAACCATGCTGTGGAAGACCGCTTTGATTACAACATAGCGACTGATCCGAACGCTGGTAATGATAATACCAATCAACATCACCATAAATCTGACAAGTACTCCGAGATTGCTCAGGGTCTTGTTGAGGAAGAGAGCAAGGAGCGTCAAAAGAAGCAACAAAGTATGAATATGGAGAGATACGACCTTTTAGAGAAGATGGGAGAGGGTGCTTTTTCCGTAGTTCACAAAGCGCAGGATAAGACTACTGGCCAATTTGTAGCGATAAAGATCATCCGGAAGTACCAACTGGATGCTCAA…
242	366_SOP83211	Transferase (Phosphotransferase) domain 2	SOP83211	4	https://www.ncbi.nlm.nih.gov/protein/SOP83211.1	ATGGCTCCAGAAATATGCACACCTGTCTCGGCGAGGTTTTATATAAGGAGAAGGTATGGGGTTGCAACCAGAGAGTTGGGGAAAGGCAGCTTTGGTTCTGTCATGGAACATCGAACCTTCGATGGTAGAGTATTTGCAATCAAAAACGGATTAGACAACTCAAAAGAAACTGTGGAGACTATGCTACGTGAATTCGTTTTTGTGCTTAGTTTACAACCCCATCAACATGTAGTCAAAGTGTTCGATCTTGTCAAGGGTCCAAGATCAGTGCACCTTTGTATGGAGTCTTGCACGACGACTTTATGGAAACTGTTACGTCAGAACAGGCACTCTGTTCGCAATAAATTGGACCGGGAGACAAGATTATGCTATTGGGGGCAGTTGCTTGCTGGAATAGAA…
243	367_SOP83514	P-loop containing nucleosidetriphosphatehydrolases	SOP83514	4	https://www.ncbi.nlm.nih.gov/protein/SOP83514.1	ATGACAACAAACCGCATCGTAGAATCAGACCAGATGTCACAGGAAAGTGGCAGCGATGAGGAACAGCCATGGATCCAAGAATATTGCATGATGTTTGGTCACGAGTATTTTGTTGAGGTTTCCAACGAATTCATAGAAGATGACTTCAACTTAACAGGATTGAGTTCCATCGTTCCATTCTACAGGGAAGCCCTGGATATGATCCTGGACTACCAACCTGACTACCAAATCAAGAGCGAAAGCTTGCCAATTATCCACCATTCTGCTGAGTTACTTTATGGATTAATACACGCCCGATATATATTGACGAAACCAGGATTACAAGCCATGGCAGGCAAATATGAGAAAGCAGTCTTCGGAACCTGTTTAAGAGTCCATTGTGAAGGAATGTACTTGTTG…
244	368_SOP83805	Transferase(Phosphotransferase) domain 2	SOP83805	4	https://www.ncbi.nlm.nih.gov/protein/SOP83805.1	ATGAGCAGTCCAGCTTTGACTCCCAGAAGAGGATGGGTTATTCAAAAATTCGGAGGAACAAGTGTGGGAAAGTTTCCCGATAAGATTGCTGATGATGTTGTGAAGGTTTGGAATGAATCCAACAGGGTTGCCGTAGTTTGTAGTGCTCGTTCTTCCCACACCAAGACGGAAGGAACCACGTCCAGGCTTCTGGCCAGTGCGGACGTAGTCTTGGATGCCGACGATGACAACCAGTACTTGCACTTTTTAGAAAAGATCACTATCGATCACGTAGAAAATGCAATGGAAATGATTCAATCGAAGAAAATTCAGGCCAAGTTAATTGAAGACACACATCACGAAATCGAAGAGGCCAGAAAGTTATTATATGCCTCTCAAATCATTGGAGAAGTTTCTCCG…
245	369_SOP83618	Mitochondrial NADH kinase, phosphorylates NADH	SOP83618	4	https://www.ncbi.nlm.nih.gov/protein/SOP83618.1	ATGTCTTTCTCCGCTACAGAGTACTTCCCTTCAGATGCTTTCTCTAATCCAGGAAGAGCTCCTCCAGCACCAGCACAGGATTATCATGCCCACCTTAAGAGTGGAAGTAATTCTTCTGAAGGCTCCGCAAATTCAAACTATCCGTATTATCACACCAAAATCGACTTGAAAAGGCGCCAAACATGGGTTAACATCAAGGAAGGTGACTCCTTAATGTCCTTCAGATGGTCCAAGCGACTTATGTTTCTTGGAGAATCCTCATTAGACTTTTATAAGAGTGAGAATAAACGGCAAGACGAGTTGTCCTATAGCATCCCTTACTTGAACGTTGCAAACTTGGTAAGAAACCAAATTCGTTCTCATTGTTTTGAAATTAGCAACTCCAATGATAAGCATCTA…
246	370_SOP83755	EKC/KEOPS complex subunit CGI122	SOP83755	4	https://www.ncbi.nlm.nih.gov/protein/SOP83755.1	ATGAAACTCGATATATCACACATGAGGTACCTCACCAATGACGACTTCCGAGTTTTAATAGCTGTGGAATTGGGATCTCGTAATCATGAGGTGGTCCCAACACCAATGATCCATCAAATCGGAGGGCTTCGTTCTCCGTCTACTACTAACAGATCCATCTCTGATTTGGCCAAACTAAGCTTGATTTCAAAGCTTCGAAATGCCAAGTATGATGGTTACAGGCTGAGTTATTTAGGATTTGATTATCTGGCGCTGAAGAGCATGCTGAAGAAAGGTTCCTTGTACTCTATGGGTTCCCCAATCGGTGTTGGTAAGGAGTCTGATATTTATCTGGTTAGTGACCCTAAAGGAGTGGAAAAGGTTTTGAAAGTTCACAGACTGGGTAGGACTTCATTCAAA…
247	371_SOP83939	Mitochondrial chaperonin, required for ubiquinone (Coenzyme Q) biosynthesis and for respiratory growth	SOP83939	4	https://www.ncbi.nlm.nih.gov/protein/SOP83939.1	ATGCAACAAGGAAGCAGCATAGCGGAAGCTTCTGCTAATACGACAGAGAAATCTGGTCAGCTCGTTGGACGTAAAGCAGCTCAGTCATTGCGTTTGTTTCATAGTCCCAAGCAATCGGACTCAGAGCCACCAGTTTCTCAACACAATGATCAAGAAGAGGAGTCAGCGGTATACAATTTTCCTTTGGCCGTAGAACTGACTCCCTTTAAGAATAAAGTGGGTGGGCACACGGCCATCTTCAAATTCTCGCACAGGGCTGTTTGTAAAGCTTTGGTAAACAGAGAAAATACATGGTATGAAATCATAGAGATGCGTCATCCAGAGCTACTAGAATTCATGCCCAAGTACATTGGAGTGCTGAATGTACGCTATAGTACCGTTTTGGAAGAAAATTACGAC…
248	372_SOP83426	P-loop containing nucleosidetriphosphatehydrolases	SOP83426	4	https://www.ncbi.nlm.nih.gov/protein/SOP83426.1	ATGCTAGTATTGGGGCTTACAGGAGGTATTGCCTCTGGAAAGAGCACATTGAGCCAACATCTGGCAAATGACAAAGACATATCGATAGTTGACGCCGACAAGATTGCCAGGGAAATAGTATACCCTGGTAAACCTGCTTACAAGAAGATCGTCCAATACTTTGGCCCCAAGATTCCCAATCTGGTCTCAAAAGATGGTTCCCTAGATAGACACAATCTCGGAAACTATGTGTTTCAGAACAAGGCTGAATTGGGTGTATTAAATGGTATCACTCACCCACAAGTTAGATGGGAGATGTTCAAGGAAATGATTTGGGCTTATCTCTCGTTCAAAAGAATCGTACTTCTGGACGTTCCGCTATTGTTTGAAGCCAAGATGGGCAATATCTGTGGTTCAATT…
249	373_SOP83813	Swi2/Snf2-related ATPase that is the structural component of theSWR1 complex	SOP83813	4	https://www.ncbi.nlm.nih.gov/protein/SOP83813.1	ATGCCTAGAAGTTTAGCAAGGCTGCGTTCCACAGATAACTTGCCAACTCGCAGCTCCTCACCAGATACGGATTCTCCTGGTGCAAATGGTGGAAAGATAAGGGCAATATCTGAGGTACAATCTGATAACGAAAGTGCTGCGACTAAAAGAAGGCGAACTAGGCTTCGGTCAAGAGATTCTCCCGTTAATTATTCATTAAAAAGTTATAAAAGGGTTAGTGCTCGCCCTAATGACGCACATCCTAGTTACCTGAAGGAATCTGATAAACCTTTAGAATCAGTATTGAAACACATTGACCAGAACTTACCAAAGGAACAAGCAGACAAGTTGCACAAGGAGAACTTGTGCGATATTTTACAAGCACAGGAAAAAACTTTGGATGAGCTTTTCGTATTGCAA…
250	374_CCA38518	Actin-regulating kinase	CCA38518	4	https://www.ncbi.nlm.nih.gov/protein/CCA38518	atggcctccaatccctctattaccccacccaatgccaagctgccgccggggactccactgacagtaggaacccatagtgtcactgtcatcaagtatatttcagcaggtaagttcatcagcaatttccattaaaagtctgtctttactaacatttgttataggaggattttcacatgtgtatacagtagaatgcagccctccgtttgagggtagctcgattgcatgtttaaagagagtctctgtaccagataaagcccagttgaacatattgagggctgaggttgacgcaatgagaagactgaagggacacaagtttattgtatcttacattgattcacatgcatctagaatggataatggagttggatatgaggtgtttgtgttgatggaatactgtgc…
251	375_SOP83674	Similar to 6-phosphofructo-2-kinase /fructose-2,6-bisphosphataseenzymes	SOP83674	4	https://www.ncbi.nlm.nih.gov/protein/SOP83674.1	ATGACCGAAGAAATTCAAGAGCCCGTTATTCCAGGAAACTACTCAGCTAGGAAACAAACAAGATGGGAGAAACTGGACACCGTCAAAGGTAAAAAAGCTGTTCACCTGGATGGAATTCACGACAGTGTCGATTCCACCTACATCAGTCCAGGTCAGCTATACTCCACAGAATCTGGAAGAATGTTTCATGCTGGTCAAGTCTGTGTTTGTATCTGTGGCCAACCTGCCAGAGGAAAGACAAACCTATCTATTTCATTATGCCGATACCTGAGATGGTTGGGCCTTAAATCAAATTTGTTTCATATGGGCAACTATAGAAGGGCAAAAACTGGCACTATTACAGATGATTTTTTCAAACCTGTTCCAGATACTGAAGAGGCATTCAAAATGCGTAAAGAG…
252	376_SOP83656	P-loop containing nucleotidetriphosphatehydrolases	SOP83656	4	https://www.ncbi.nlm.nih.gov/protein/SOP83656.1	ATGTCTTCCTTGGACAAATCAATCGAATTCATAACTCCTCAGCTGGACCAGATAGCTAAAACAGACCCCAGTGAGAGAAATGCTTTCATAATTGGAGTGTCAGGGCCTCAAGGATCTGGTAAATCATACTTGACTCAACATCTTGTTTCACGACTGAGTTCAATCTATAAAAGTATAAATATTGTTGGCATGTCAATGGATGATTTTTATCTGACACGAAGAGCACAGAAAGAACTAAGTGATGAAAATCCCAATAATCCATTGATTTCGGGTAGGGGCTTACCTGGAACTCATGACTTGCCTCTTCTTATTGATGCTTTGAACCGGATTATCCAACGAGCTATCAACTGGCAAATTCCCAGGTACGACAAGTCGCTGTTCAGTGGACTAGGTGATAGA…
253	377_SOP83369	Transferase (Phosphotransferase) domain 1	SOP83369	4	https://www.ncbi.nlm.nih.gov/protein/SOP83369.1	ATGGCGAGCGGTCAACGAAGTATTTCCTTTAATGTTAGCCATCATTATCAGATCCTAGACATTGTAGGCGAAGGAGCCTATGGAGTTGTGTGTTCGGCTATACATCTGCCTTCACAACAAAAGGTTGCCATCAAAAAGATTGTCCCGTTTTCGAAACCTATGTTCTGCTTACGCACTTTGAGAGAACTCAAGCTGCTGAAGCATTTCAACCACGAGAACATCATCAGTATCCTGGACATCCAAGTTCCATACGATTTTTCATCCTTCCATGAAGTTTACCTTATTCAAGAGCTTATGGAGACAGACTTGCATCGAGTGATTCGTACTCAACAACTAAGTGATGACCACTGTCAATACTTTGTTTACCAGACTTTGAGAGCATTGAAGGCTTTACATTCC…
254	378_SOP83943	Inorganic polyphosphate / atp-NADkinase|domain 1	SOP83943	4	https://www.ncbi.nlm.nih.gov/protein/SOP83943.1	ATGTCTTCTTTGAAGCCGCACAAGGGAGAAGATCCTGAACCTTCTATTTTGGATAATACCTCTACGGAGCCCAAGCATAGATATGAGTCACTCCCTAAGCTTCCTATATTGCACAACAGTTTGTACTGTAAGGATAACCCAAGAGAATTGCCATCAGACAAGGAGATCAGTGGCCTTCAACGCAAGCCGTCAAAACTAAAGTCGAAGCTTTCAGACGAGATTAAGCACCTCTCACCTTCGCTGAAAAGTGTGAAGTCCCATGCACAGTTAGCTAAGACGGCGAACGGAGTTAGATCACTGGCTAGAAACTTGAACAAGGCCACCATCAAGCTCAATGTTCGGTCGGTGATGATCATCACAAAAGCCCGTGACAATTCACTTATATACCTGACAAAGGAG…
255	382_SOP83132	Related to pyruvate dehydrogenase kinase isoform 2	SOP83132	4	https://www.ncbi.nlm.nih.gov/protein/SOP83132.1	ATGGGGAAACATAATATTCTTTCATTAACCCCAGTATTAAGGAAGCTCAAGGTTCAGGAAGATCGCTACACATTTGATCGTATTCTGGCCTATTATGCCAAATTTCACCAGGCAAAACTAAGTCTGAAGCAAATAGCCCAGTTTGGACAAACTCCGTCTACCCCACAGATTTTCAGGTCATCCGTGTTCCTTTTGGATGAATTACCGGTTCGTTTGAGCAAACGAATAACGTTACTGAGAAATCCCCCGGAAATTATCAGGGAAAGAGGACTGCAAGCTCCTTTTTTGGAATGGGCTAGAACGTATGAAAAGACATTTGTACAAGTATTGAAATTCAAGCGTGCTTTTGGGTTCATGAACAATGAAGATGAAATCTCACGCTTGGTGGACCGTGTCCAT…
256	383_SOP83230	Transferase (Phosphotransferase) domain 1	SOP83230	4	https://www.ncbi.nlm.nih.gov/protein/SOP83230.1	ATGTTTGATGGTCTGAAAATCAGTTCCACTAGTAGGCCTCGTCAGGGCAAAGCGAAGAGTGATACCAACCTATGCATTGATACCCATGATACCATCTCTAAATCGTTTGACGATGATGCCTCCTCCGACAATGAGATATTATTTGACTCACAACAATCACCAGATATGACCACCATCAGTGGTAGTTTCCAATCGCCACTTACCCCATTCATCGTAGACTCTGCTACCTTTACTCATAAACCAATATTATTAGAATTAGAGAACGAAATCTCCTCCATATGTGCAAGAGTTCAAGGCTCAGTGCCAAAGTCCTCACTTTGCATAGATGAAAGGCTCTATTCTGTCAAAATAGGAAGACTTGTTGGAACCGGTGGCGACTCAAGAATATTCGATTGCACT…
257	384_SOP83036	TOM1-like protein 2	SOP83036	4	https://www.ncbi.nlm.nih.gov/protein/SOP83036.1	ATGATGCGATTGATCGGAGACATCACTAAGGAGCGTTTTTCCCTCAGAACCTCACCCTTCATTTTGTTTTCCTTAGTAAACTATCGTCTTGCAGTAAATCCACCCCTCTGGTTGTATCTTCTTGTTTTCTTCACAATGGGAGTTTTTTCTGAGCATCCTTACACTTCAATCACCACAACGCTGGATCAAATCACCGCTTTACCTAAGGATCAAAGTGACGATGTGATAGAGTCAACCATTGCTGAACTAATCAATTCAATTCTTATCTCCACCACAGGACAGTACGAAGCAGCCAGGATAATTCGCAAGAAACTCAAGTACGGCTCGTTAAACCAACACATAAACGCTTTAAAGGTGCTTGATCTTATCGTAGGAAATGGAGGTCCCAGCTTGAGCCAG…
258	385_SOP83570	Adenylate cyclase, required for cAMP production and cAMP-dependent protein kinase signaling	SOP83570	4	https://www.ncbi.nlm.nih.gov/protein/SOP83570.1	ATGCCTATGTCAATCACCGATAATGGGTTGGGGAATCAACACGATCCAGACCATCCAGGGAAACAGTCGTTGACCCCCAAATACACCAAGACCCGAAGGATTTTGAGTAAGTTGAGACGTACATCTAGCAAGACAGATGATAATGACCCCAGAAGAGTTTCAGTTGCATCCCACCGTTATTCTCTGGTGCCTGGACCAATACACAAAAAGAAGGATGAAAAAATGGAACCCCATCATCATATCCATATTCACAATCCTGCGGTTGCTTTGAAGAATGTGTTTCAGACCCCTTCGCCCTCTGTTGGTGACTCCAGACGAAGGTCTACCACTGAAGAGCCTACTACGCTTTCACCCACTGGATCTGTCGAGGATCTATCAGCTTTTATATCAAGGAAAGAC…
259	386_SOP83149	Cyclin-like protein	SOP83149	4	https://www.ncbi.nlm.nih.gov/protein/SOP83149.1	ATGGGAAATGAATTCACAACCGTGATTCAGGTCTCCAAACAGTTTCTCTCTTCGGAGGAAATCAAGCAGTCACAAGAATCGTCGCTTATGAAAGATCAGCAGTACCAAAATTATGTTTCAAAAAAACAGGAAGTGATGAGGTTTCTCAGATTTTTAATCATTCGGCTGAAATTCCCCATCAGAGTTCTCCAAGTCACATCATATCTTTTTCAGAGGTTCTTTCTATTCAACTCATTTCGAAAATACTCCTCCTATAGCCACGAGATTGCAGTTACATGTCTGTTTCTGAGCATCAAAATGAACGATTGTATCCGGAAATCCAGAGACTTAATACTGGTGGCTCACGATATACGGTTATCACCTCCTTTGAATAGCGATGAGGTTGTCAAAGATGAATCA…

## Sheet: S2_gRNAs_sequences
#	Internal_number	gRNA_sequences_for_CRISPR-MAD7	gRNA_sequences_for_CRISPR-Cas9
1	118_SOP79755	AACGTTCCAGGAAGAACTAAT	TTGAATCATTCACAGTGATTAGG
2	119_SOP79746	CCCTCCGCTAGACTCAGACTC	CTGAGTCTAGCGGAGGGTAAACC
3	120_SOP79535	AATAACGAATACAAACTGATG	CTCTTGTCACTCATCTCAAGACT
4	121_SOP79094	AACCCGACAGATATACTCTGC	TATCTGTCGGGTTCAAACTCTAC
5	122_SOP79853	TCCTCCGTGTCATAGAAGTAG	CCAGTTACTACCTACAGTCGAAA
6	123_SOP80261	ATCGGCTTCTTCTGGCGTCGC	GAGGATATCACCCTGCTTATATT
7	124_SOP79875	TAACGTTTTCAGTAGGAACTA	TAACAAAGGATAGTAGTGCTTAT
8	125_SOP79735	ATATCATCGTGGGCAAACTTG	GTAGTCCAACGCCTGCAAAAGCT
9	126_SOP79609	GCATTAACAACACTGATGATT	AAGAACGAACCCCAGGTATACTA
10	127_SOP79943	TTGAGCGATTCAAACTCCTTT	AAGGAGTTTGAATCGCTCAATAA
11	129_SOP79994	GAAGTGTCCCCATAAGAAGAT	TATCAACGTTGATTTTCTTCTTT
12	130_SOP79299	GCCGTCAAGGCGAGCATATCC	GCTTAAGGATATGCTCGCCTTGA
13	131_SOP79198	TGAGGATGGTCACAACCACCT	CATTCATTTCTGGCTGATAAAGG
14	132_SOP78783	TTTTCTCTTTATGGGTTCATT	CGGTGTTGGGCCAAAGTTTTGGA
15	133_SOP79665	CCAACACCTTGCTCCTCCGCC	TTTTACTCGCTTCAAGTTCTTTT
16	134_SOP80131	GCAAAGTTCTTCACAGAATTA	TAGTTGTTATTGAACATGGATTC
17	135_SOP79861	GTCAAACGGATCAAGACGAGA	GCTATCACTGAATGTTCGTCGTT
18	136_SOP79848	GGTATATCGATTGAGGAAAGC	ACGATGGTTAGGGCGCTTTCTGA
19	137_SOP79782	AAACCTACGATATGCTTATGA	TGAAACCTACGATATGCTTATGA
20	138_SOP79784	TCCCGCTGACTCGTTTGTAGA	TGTCTAGTTGTGATTTGATCATT
21	139_SOP79786	CATGATCAGTGAGTTTGCCGA	TCGATTTTATTTCAGATTTTGCA
22	141_SOP80168	TGGCGATGGGGAAACAGAACC	CCATTATGTTTTTAAACGGGGAA
23	142_SOP80093	GAAAATATCTGTTTCCACTTC	GTGTGGAAGGCTCTTTTATTAGA
24	143_SOP79626	CTCTAAAGTAGATGGTAGCAC	TTTGTTGAACAGCGTTGATAGAG
25	144_SOP79606	GCCAAAGCGACTGTCATCACA	ATGCGAATTGACGCAATAAAAAC
26	145_SOP79526	TCCTTCTGCTCTTCGTTGATG	CTGCAATAGGTAAGATCGGCTAC
27	146_SOP79390	GTGAGTATCAAGGTGCCATCC	TTACTAAATGGAACGAAATTCGG
28	147_SOP79388	ATTCTTCATCGAACAAAGAAT	GGGGTTTTTATTAGCAAATGGAA
29	148_SOP79155	AGCATCTTCTCTGGTGTCGTT	ACCCGACAAGATTAAGACCGTCG
30	149_SOP79131	AGCTTTTGGTTTTGGGTGTGA	GGAAGATGAGATTGTGGTAACCA
31	150_SOP79463	TTCCTGCGATAGTAAGGTAGT	CCTGCGATAGTAAGGTAGTAGAA
32	151_SOP80226	ATTCAGCACTAACCCCAAATT	TTTATTCAGCACTAACCCCAAAT
33	152_SOP80241	CGAGTTCGGCTCTACTTCAAC	AAGTAGCACACACCATTTGACGT
34	153_SOP78951	CCACATGTTGCTAAGCATGTT	TATTCGAATCGCTTTTCAAGGGA
35	154_SOP78836	TGATACATATCTGAACAGCAC	TTTATTATCAACTGTTGATTGAA
36	155_SOP79343	GATTTGATTTATTGACCACTT	TATTTGGTTTTGGAGTTTGTAGA
37	156_SOP79015	TGGAAGATTCGCCTTTGATAT	AATGTTAATTAACTTTTTAAAAC
38	157_SOP78803	GCAGACTTGTGTATAGCACTG	CCAACGTATACTGTAAGCAGTGT
39	158_SOP78796	AAAATGTCAAGAACAAATGGA	GCTCAACTACAGAGAAACAAATT
40	159_XP_002492459	GGGAGAAGGTGGGTTTGCTAG	GGTTATCATAGAGGACTTTTTTT
41	160_SOP78740	TCAAAGTCGGCTCTAGCGTTT	TCATCGGGGTTTTTGAAACCATA
42	161_SOP78704	CGTACCTAATAGGAATACTGA	TGTGTGGAAGTTATGGGACCAAA
43	162_SOP80064	TCCGGGTCGTTTTACCCCAAT	CAGCAACGTGGTCCAGGTGACAA
44	163_SOP80020	AATGGTGTAGATGCTCAACAA	GCACCAGATGGAACCCAATAAAC
45	165_SOP79953	TTCAGATTACGACCGAGAATT	CATATTTCAAATAATAATTCAAC
46	166_SOP79932	TGTGTCAATTTGATTGATAGA	CAAATTGACACACAAAAATAAGG
47	167_SOP79909	ATGAGCTGGGTGCAGGATAAC	AATCATTCGTGGACAAGTTTGAG
48	169_SOP79711	GGACATGTAAGAAGAACTTAC	GGAAACTGCCAACACCTCCATTG
49	170_SOP79608	TATGAAAGCCCTCTGGTCCAC	TTTCATACAAATGGTGGATAGTA
50	171_SOP79522	TCTTGACAGTTAACTTACTTG	GTGTTGCTTTCTGACCACTCGCA
51	172_SOP79162	AAAGAGTTTATAACTGCGCTC	CTGCGCTCTCTGTCACCTCGAGG
52	173_SOP79086	GCACACCTAACCTTCGTACTT	ATAAGAACTACACTGCCAATACT
53	174_SOP80224	AACAGTATCTATCCAACAAAC	CTTTCGTCTTCTTCATGTCCAAT
54	175_SOP80203	TGCTGAAAATTACTACTGCTC	ACCAGCTCCAACCAAGTTGAGGC
55	176_SOP80183	CCACTGGCAACATCAGGGTCA	AGAAGGTGCTGGACCTGCTTGGA
56	177_SOP80090	ACCGGCACTGGTTTGCTTTTG	GACTCCAACGGTCACGTTGGTTT
57	178_SOP79033	GGGCAAAACACTTTTGATTTT	GCCCCGAATCAATAGAGAGCTTT
58	179_SOP78727	TCTCTGCTGAGTCTTCATGAG	GTATTTCGCTTTTTACGCAATCT
59	180_SOP78867	ATTTTATTCAAGAGCTTTTGT	CCGGAGAGAAAAAAATAATCGAC
60	181_SOP79281	CAGCTCTTCTCCGGTTGAGTG	TTTGGCATCGTGAAAGGGATGTC
61	182_SOP80070	TCAGCTTGTTTTCGGGCGAAT	CACCACGTTACACAAGACTTTCA
62	183_SOP80173	CTCTGATTTGGACCGGTTGCA	TGGAGCTCTTCTCAACAGAGGAC
63	185_SOP79748	AATGCATATAATCTACGCCGC	GGCGTAGATTATATGCATTCAAA
64	186_SOP79793	TGGAGGGTTCACAGAGAAAGA	AACAATCAAAAGATCCTTTATGG
65	187_SOP79488	TGTTACTTTGTACGCGCTGGG	CATTCACCATAGTCAACATATTT
66	188_SOP79325	AATACTCTCAAAGTTTAGTTT	GTTATAATCATGGCTACTGGAGG
67	189_SOP79040	TGTAGATATGCCAGTCCTTGG	GTGATATGCTACAATCTACTCCA
68	190_SOP78982	CTCGAGCAGTCATAAATTGGA	AACTCTGCAACTGGTTCGCAATC
69	191_SOP78919	GTTGATAAGAATGTTGCTTGG	GCACTGAAATATGTGCACTCGGC
70	192_SOP78874	GGTGCGGTCGACTCTTCCGAT	AAACTCAATGCATCAACCAATTC
71	193_SOP78826	CAACCTTGTATCAACTGTCCT	TCCAAGAAAGGACTGATAGTGTT
72	194_SOP78719	ATGGCAACGACATGAAGACCT	TACGACTTGTTACAAGGAACCGA
73	195_SOP79872	TTTTCTTTTCCGTCTTCTGTC	TCGAATCGGTGGAGCGGAGTAAG
74	196_SOP79058	CGCTGTTAGGTGTTTGGTGAT	CTTTTTGTGCTTGGATTAGACGA
75	197_SOP78952	TTCTGTTCTTCACGTTCTATT	CGTGAAGAACAGAAGAAATTCAG
76	198_SOP78932	AAAGAGAAGATCTTCCTCCAT	CGTGAACTTTTGACGGAAGACGA
77	199_SOP79367	GTAAGGGGAACTACGATGTGG	GGGAACTACGATGTGGATAGTGA
78	200_SOP78901	GGCATCTCTTACAAACTAACC	TGAATTCCAGTATATTTTCATGA
79	201_SOP78789	CTGATCCATAAAGTGGGTTGG	TTCCATTTTCTGCTCCTGGAGGA
80	202_SOP79515	CTGTACAGGATGGCCTCCATC	CTAGGCTCATTGATAGGTTTCAG
81	203_SOP79866	GAGAGAACGTGTCACCATCTG	ACCCTGGAAGATACAGTAGCATT
82	204_SOP79046	AAGCCGCTAATTAAACATGCA	ATGCTTTGTGCATGTTTAATTAG
83	205_SOP80623	TTCATCCAATACAACCAAAGA	CGCGACTTGTTCTTTGGTTGTAT
84	206_SOP80954	TTAAGCGTCTCCATAAAGAAG	TGTCGTAGCATTGGAGGCTGTGG
85	207_SOP81522	GACCTTCCCACCTTCGGCGGC	ACAGGTCGAAAAACAGTACCGAG
86	208_SOP81357	GGGTGATAACGGTAAACTCTA	GATCCAAGACAAATCTGGCCCCA
87	209_SOP81087	CCTGCATACTCGATAACCATT	TTGTTTGATTATATCGTCCAGCG
88	210_SOP80809	CTGTACGGGAATGGGTGCAAA	CGTTGTATTGGAGACCTTAAAAC
89	211_SOP80654	AAATAAGAGTAGAAATCTGTC	CATTCTCGAACGGAGGAACTAGT
90	212_SOP81582	GTTGATCACCAGGCTTGCTTT	GAAGGAGTTGAAGAAAGCAAGCC
91	213_SOP80899	ACTAGATACAGATTCTGATGC	TAATCAATGCTTCTCACTATGAA
92	214_SOP80843	TTCGTACTCTTTGGTGTCCTT	CATATCACATGAGTTGCAACTTA
93	215_SOP80810	AGGACCCTTGGTGTCCAAAGC	GAAACAGATTATGCAATTCCTAT
94	216_SOP80615	TGAAAAGATTATCGACGTGAT	TATCGACGTGATCTTGCCCTTTC
95	217_SOP80326	GGTTTGGCAAGGTCATTAAGC	AACATCCAAGATTTCACATCTCC
96	218_SOP81047	GTGGCTTCTTCTAATTCTAAC	TCAGAACCGTCCTCTTAATTTTT
97	219_SOP81416	ATGGGTGTGGGTCGAACTGGT	ATCTGGCATGGATGAATTCCAAG
98	220_SOP81144	AAATCTCGTGGTCCATTTTTT	AGTGAAGGTCTCACTTGGATGCT
99	221_SOP80556	CCTCCTCTTTTTCTCGGGCAA	CAGGACTCAACAAGTACGTCAAT
100	222_SOP81478	CGCACCACAGACATGGTTTTT	AATTAACGAACTGCTGGAAAATG
101	223_SOP81538	TGGAACGTCAAGTTCAATGAC	TTATCTATAGGGAGTTTCAAGCC
102	224_SOP80637	TAAGGTTCCCAAGACAGGATT	TCTAAGGTTCCCAAGACAGGATT
103	225_SOP80683	TAGACAAACGAAGGATCATTC	ATGTACCATAGAGGAGAGCTAGA
104	226_SOP81113	TCACGTACATAGTTGATAAGC	TCAAATCGAGTTTCACATAGAGC
105	227_SOP80525	CGTGAAACATCATCCACAGCC	CAAATTGGGAAAGACTTGCATTT
106	228_SOP80346	TGAATTGTGATATTTTTGAGA	GTTGAGTGACACTCCGGTAATGT
107	229_SOP81062	TTCACCTGTCAGCTGGAGACT	AATTACTCACTAGTTTGGCACAT
108	230_SOP81539	TTGGAGAGCTATTGCGATGAC	TCTCCAAGAAAATAGGCTCAATC
109	231_SOP81537	AAAACGTCAAAGAGAAATGGT	TTCTCTTTGACGTTTTCAAACGA
110	232_SOP81302	AATCAAATTGCGGATGAATCC	TTTCTCGGAGGCATCAAAGTTGG
111	233_SOP81139	CGATATCCCTGAACCAGCTGC	CCAGCAAGCTATCTGCTCTACAT
112	234_SOP81117	ACCGCCTTCTCTGAGATCTGG	CAAGAGAAAGAGGCTGTATCGAC
113	235_SOP81020	TTCAAGTTTTGGCTGATAGTA	AGGCCACAAAGTGGGATTTGTAG
114	236_SOP80972	ACGCTACAAATACTACGAAAT	AAGGGTCGAAGAAGGCACTGTCA
115	237_SOP80966	TCTAATTCAAGAATACATGGA	TTTGTTTTGCTTAAGGACTCTAA
116	238_SOP80946	CCATCGTGTCGTTTAGCTGTG	CAGAGTTCATAAACTGAATCATC
117	239_SOP80725	TTCGGGACGAAAAATCATCCA	ATCTGGCACCATAGTGTCCATCT
118	240_SOP80496	TTGCTGGTTCATCATCCATAC	GATAGAAACTTTGAGCAAGAATC
119	241_SOP81485	CCAACGAAGTCACGAAAGTTG	TGATCTTCACCTTCAATATCTCA
120	242_SOP81118	TATCTTCTTGGTGTGATTGAG	AAGGCCTCCATGTCTCGGTTTTC
121	243_SOP80925	TACAGTTATCTTGCGTGTTAT	GCCTCCACTAATGAAAGCGTTGT
122	244_SOP80918	GTCCTCCAGGAATGGTTTTTA	TAGTTCACAATCACGGGTGATTT
123	245_SOP80634	GTTTGGGCATCGACGACATGA	AGAGCGCAACAGATGAAGCGTTT
124	246_SOP80536	GATTTCTTGGAAACCTTCTTG	CGATGAGGATGGCTCTGACTTAG
125	247_SOP80522	TGCTAACGCCGGTGATTCCAG	CACTACAGTAGCGGTAGATCCAC
126	248_SOP80321	TTCTTAGAAGAGTTCAATTCT	AAGTTCTGCTACTTTAACCCGTA
127	249_SOP81560	CTACTCTGTTAGAAGGTTTTT	TTGCAGACAGGATCAAGCACGCA
128	250_SOP81469	CTTCTTTGGCAGTATGCAACT	CGTTGTCCAGGGCCCTTCCCATC
129	251_SOP81435	AAGAGAGTCGTTGGGACACAG	GTTGGTTGATCTTTTCGACGGGA
130	252_SOP81172	GATTGCAATTTTTCATTAACG	TTGGGCTTCTATTTCTGACAATT
131	253_SOP81088	CTTTTTGAGTTTCTAAAGGTT	CGGATACTTTGGACTCAAGTCGA
132	254_SOP80974	ACGAATTTTGACTACTCCAAC	ACAGGGGAATCAATTGGTGGAGA
133	255_SOP80324	GAAACGCGTTCCCCGTTAACA	GATGATGAAGAGTTTAATTCACC
134	256_SOP81393	TTCATGGTTGTTCATAGCTGC	CCGAAAATTGATGCTAAGTGTAA
135	257_SOP81367	TCAGTGAAGTTAACAATACAG	AAGGCTAGAAAGCCTGTTGGATC
136	258_SOP81275	ACTTCATCATCTAAAGCAATA	GGTATCATATGGATGGAATCCGT
137	259_SOP81265	GGTATTCCCTCATACTTGACC	GGAATACCCAAAGTGTATTATTT
138	260_SOP81202	TCTGAACCCACTCAAACCGCA	TGCTTCCAATCTGCTTTTTATGT
139	261_SOP80991	TACCATTGAAACCATCTCCAT	CTTCTCCACAAGGTCAAATTTGT
140	262_SOP80773	TTTTATGGAATCCAGGATTTG	AGTTAATTTTTTTTTCTCCTGAA
141	263_SOP80653	CTACAGGATATCTTCCGTCTA	ACATCACGACGCTTATTTTCTAC
142	264_SOP80480	AGCATATATAGGGTCTACGAC	CATGATATAGCTCTTAACAACAA
143	265_SOP80472	GTGGGAGGTTTGAGAACATTC	TTCAATCAACACGTTTCGGACGG
144	266_SOP80459	GTAAATGAGAAGGCTTGAAAT	GGTAAGTGTGCTGCTCTGATCAA
145	267_SOP80395	CCACCACCAAGGGCCGCTGCA	CTGTTCCTCCTGCATGTTGAGGT
146	268_SOP80345	GCTTCCGCCCCAGGTACCATC	TCTCTGCTGTCTTACATGTTGAG
147	269_SOP81426	GTACTCATTCTTCAATTCCTC	AATGTGGCGCATTCGTAGCAAAC
148	270_SOP80387	CAAAAGAGACCATGGGTGAAT	TCGATTCAAAAGATCGCCTACTC
149	271_SOP80955	ATGAAGCCGGTACTATTTTGA	GAACCAACTGCTATCTACATATA
150	272_SOP80880	TTACGAGCAGCTCCAAGCAAT	AGGTTTCTTTCCACTGGGATGAC
151	273_SOP80512	CGTGCATCGGTTGTACAAAGT	TATAACGGCAACAATTCCTTAAC
152	274_SOP81218	CAACCAAGGATCCTATGGGCG	ATTTTATAACAACACCGTCACTC
153	275_SOP80865	GGTGGAGACAAGTTTGACGTA	CTAAATCAATTACACAACAATTA
154	276_SOP80356	CACAGAATCCCAATTGGTGAT	ATTAATCACCAATTGGGATTCTG
155	277_SOP80298	TTCTATAGGAGTATCTTCTTG	GAAGGAGCCCACAGACCAACACG
156	278_SOP80756	TCCAGGGTAGTCAAATCAAAT	TCAGATAGTCTGGTCCTTCGTGG
157	279_SOP82794	CGGAACGAGATGCCCTATCCA	TTTTACCAAAGACTTGTCAACAA
158	280_SOP82683	GGGGACTCCAGAATACCGGTC	ATTGCACATTTCAACAATTCCTC
159	281_SOP82326	GTCATTCAATGGGCATAATGC	TATTAGTGCAGGTGTTTTGGAAA
160	282_SOP82000	AAAGTATGCTTAATCATATCG	AACTGGATGCAATTGAAAGGGCA
161	283_SOP81665	GTTCCGTAATATTGTTGAGTT	CAACAATATTACGGAACCAAAGG
162	284_SOP82526	AGAATCAAGTCGTTGCAGAAG	TCATCCTGTGACTCTTAAGCACT
163	285_SOP81714	TTCCCTATTTTCTCGGTATAG	TGCACTTTACTGCTTTACTCCTC
164	286_SOP81895	AGCAGAACCGGGCAAATGTGA	AAAATTATGCTGGACATCTGTCT
165	287_SOP82245	GCACAGTCGCATGTGAATTCA	TCTCGGGCATAGTCTTAGACGCT
166	288_SOP82809	CCATTCGTTTCATTCACCGCA	CCCCCGAAAGATGATCAAAATTT
167	289_SOP82750	TAACTCAGCAAATTATCCGTT	CACCAGTGATAATGACAGTGAGA
168	290_SOP82510	AGGATAGACACTTCTCTGAAC	GGTATTGTTTACCAGATGCTGGA
169	291_SOP82200	GTTACGATCATCCTCGCTGAA	AGAACAAGAGTCTGCAAACAGCT
170	292_SOP81970	CCTTGCATGGACCTCCTAAAG	ACTCTTCGTTGTTTATCTATAAA
171	293_SOP81950	GCCTTCTCCAGAGATTCCTTA	GTATGGCAACGAAGGACTAGTGG
172	294_SOP81947	AGCCCCCGAGAATTTGGTAGA	AGATCTCGTTGAAATTATTATTT
173	295_SOP81768	TATCGAATCAGTTGATGCAGC	AATGAGACTTTAAACTTGTCTTT
174	296_SOP82770	TAGTACAGCTTTATCGTCTTC	AGGCTCGTGCTTTAAAGTATTAG
175	297_SOP82329	GATAATGCCTCCCCTGGCTCA	CACTCACAGAGATACGTCTCTCT
176	298_SOP81942	GTTGGATCTTATCTTAGAGAT	TCTAGGAAGAGGCTTGGGATCTT
177	299_SOP81919	GATATGGATCTAGATTTTATT	TAGTGAAGGAATTAGAGGGGAAT
178	300_SOP82480	TAAATCTATTTTGTTGTTTCT	TTTATTAAGACAAGTATTCTCTG
179	301_SOP82298	GCTGCTAGAAACAGGCATGTG	GAATATTATGCGAGGAAAGCCCA
180	302_SOP82597	TTGAATGGATAGGGTGTCATT	ATGTATTTTCAGCGTTCTTAAAC
181	303_SOP82853	CTCTTTCTGCACATTCTTTGT	TGGTGTTTGCACTTGATTTAATA
182	304_SOP82416	CCAGTGAAAACTCATCGGTTA	GAAACTAACCGATGAGTTTTCAC
183	305_SOP82639	AGTCCAATTCGGCCTTGATCA	GGACTCAAATCCAGAGTGCCAAA
184	306_SOP81998	TAGTCGATTTGGTAACGGGTT	GTTGCTCCTGAATAATCTGGGTT
185	307_SOP82890	GTACATCAAGCAGCTTCAGTC	ATGCAGTAATGGAATGTCATGAA
186	308_SOP82333	TGTAGTTCTTGACAAATACTG	CGAAGAAAAAGAGACCGATGAAC
187	309_SOP82371	TTGAGTAGGTTTCCAATCTGG	CTTGCCATTGGAGGTGGTGTGAT
188	310_SOP82242	TGTCGCCGGCGGCGCTATTCC	TAACTATTTCACAGCTGAAGACC
189	311_SOP82238	TGACGACATTGGAACAAGAAA	GTCGTCAAAAATCTACTAGAGAC
190	312_SOP82071	AATGTTGACGATGATATATCT	TCAGAATGCTGGTGAGGACAGAA
191	313_SOP81662	ACAGGACGATAGACAGAGAGA	CTTCATTCTTGAACCACAATTTT
192	314_SOP82862	GAAATTGAGAGCAAGATGGGG	CAAAAAGAGATCAAACATAGTTG
193	315_SOP82725	TCATGATTCAAGTCAGGATTA	GATATTCTCTTGTTCCAGGAACT
194	316_SOP82412	GAATTGGAAGCGGACGGAGGG	CCAAATCCAGGTTGTCGAATATT
195	317_SOP82010	GATGCCGCTGTGGCCGGGTTC	GCGCTAAATATCTGTTTAGTAGA
196	318_SOP82009	AGGACATTGAAATCGATGTGG	TCTAAAATCTCTTCGAAAAACTT
197	319_SOP82485	TGTTGCATCAAACGGAATACG	CCAGTTCTCTGAAACTGAACGAT
198	320_SOP82420	GACAGCGTCAAAGGAGAAATA	CCCAAAGTTCAAAAACTCATTGC
199	321_SOP82364	AAACACAAAGAAAGCTTCGCC	AAAGACAGACTTACCAATGAAAC
200	322_SOP82354	GTTGATCACACCACAACAGCC	TAGCCCCAAAAGTTCAACTTCTG
201	323_SOP82247	TCATAACCTCGAGTAATAATC	ATCAGCTTACCAACTAACGCACG
202	324_SOP81850	ATGTCCATATGAACTATATTT	CAAGGTGATTGATCTTCTATATG
203	325_SOP81825	TCAGACCGTTTCTCAACCAAC	CTTTATAACTTGATCAATTTTTG
204	326_SOP81680	CTTTGCTTTTGTTCTTGGCTT	CTACCGCATTGACAGCGAGCTTC
205	327_SOP82795	AATAAGGTCCAGCCCTTCTTC	GTATTTCGTGGATTTGGCACAGA
206	329_SOP81964	CTGACATCGCTTCCCCCAATT	ATATCTGAAGCCTCCAAGCCTGC
207	330_SOP82891	GGTGACCTCTAAAAAACTTCA	AGGTCACCGAAATATAATCAATC
208	331_SOP82753	CCCTCCTCTATTGATCCTGAA	TTCAGCGTCCCTATCGATCCGTT
209	332_SOP82713	ATTGGCAAACCCAATGTCGAG	CCGTAAAGGGAGACGAGCTGTAC
210	333_SOP82692	GTCTTGGCAGAGCGTTTGGAA	TCACACGGAGAACAAATTGACGC
211	334_SOP82406	GCGACATTCATCAATCTCGAC	CAACGATGTCTCACTAGCGTAGT
212	335_SOP82193	CTGCGGATATCCGACGCAAGG	GACGCAAGGAACGGTACACTCAT
213	336_SOP82191	ATGACCGTCGGCTTGACCCGC	TCGATCAAAAGATCAACTTTGTT
214	337_SOP81869	CAAGACGAAGCAATTGCCGTA	TCCTCAGACACAGAAGTATATAC
215	338_SOP81784	GCTCTGCTGCAAAGCACAAAG	CTCTTCTTGTATCTTGTTTGTGA
216	339_SOP81731	ATCGCCTTGCGTCAGGATGTT	TTACTTAATCTTGACGAAGAACT
217	340_SOP81728	ATTCTACCATTGACGATTTCG	TTGTCATTATTGTAAGTTGAATT
218	342_SOP82667	GGACTCTGGTGACGGTGTTAC	TTAGTGACGATACCGTGCTCGAT
219	343_SOP82880	TCCTTCTTCTTTTTCTCTGCC	TTGCAGTCGAAACTGGATAAGCT
220	344_SOP82105	CCTTGCCGGTTAAACTGGTCA	ATAAGACCAATGACCAGTTTAAC
221	345_CAY71302	TACGCAGGCTTATTCGTATGC	ATCGGAGTCAAATATGAAGAAAC
222	346_SOP83633	ACAGTAGTTCCAACATGACCT	CTAACAGACCTTCTTTTAGAAGA
223	347_CCA37272	CTGATTCGAATGTGGGGAACC	ACCAGAACAAGTTCAATTACAGC
224	348_SOP83505	AAGATGACTGGTCCGACGAAA	CATTTTCAGTATGCCTGACTATC
225	349_SOP82944	CGAAGGACTACCGGGATTAGA	AGAGCCCACCAAACGGTTGAGTG
226	350_SOP83615	TTCCGTCAATTTTGACACACT	TGTATCCCTTGTTGAGAGCCAAA
227	351_SOP78783	GATCTTTTGAGTGCCGAGTTA	AATTCAGAAGGAAGAAAAGCAAC
228	352_SOP83425	TCCAGAGACTTCTAGAGTCAT	CTCTGTCCATCATTATTTATTCA
229	353_SOP83838	TCTTCAAACGTTTTAAATAAA	CAAACGTTTTAAATAAAGAAATC
230	354_SOP83139	AGAATCCTGGAATGTCGGTTG	TCTTTGTTACATTTTCCTTTGCC
231	355_SOP83098	AGAAGAGGTGACAACATTGTT	TCTTCTGAAAGGGTCGGCGTAGT
232	356_SOP83310	GTGACATTGGGATGATTACTG	GGCGTCATAAAGTTTGGTGACAT
233	357_SOP83215	ATTGATTGACAATTTCCCTAG	CGGGAGGAAGCAGTCAGTCTTCT
234	358_SOP83669	TGGTTTAGTTGATCTATTTCA	TCTTGGTTTTGTTGTTGCGCTAT
235	359_SOP83679	CGCAAGCTGGGCTTGCATATC	CTTGTTGCATCGGTGGAGGTAGT
236	360_SOP83602	GCACAATGTTGAATACGAACT	GAAATGCCGTCGTTGACAGTTTG
237	361_SOP83512	TCGTCAAACTCAGTATCCTCT	CTGAGTTTGACGATAAAGAGAAC
238	362_SOP83494	GCACAGATAGTTCGTATTGAC	GTTACTGAAGAAAATGTTGTGTT
239	363_SOP83100	TCATCTCGGTCCAAGTTCTTG	GGAAGTTGAGTCCGTTGACAATA
240	364_SOP83078	ATCAAGGACATTGGCATCGAC	CAACTTGTGTCCCATCTTGTCTT
241	365_SOP83926	GAGAAGATGGGAGAGGGTGCT	CTCAACAAGACCCTGAGCAATCT
242	366_SOP83211	ACTACATGTTGATGGGGTTGT	AGTCAAAGTGTTCGATCTTGTCA
243	367_SOP83514	GTAGTCAGGTTGGTAGTCCAG	TTGGCAAGCTTTCGCTCTTGATT
244	368_SOP83805	TACGTGATCGATAGTGATCTT	TCTTTTCTAAAAAGTGCAAGTAC
245	369_SOP83618	AATGACACGTATAGATGCTTA	GTGACTCCTTAATGTCCTTCAGA
246	370_SOP83755	AAAGTTCACAGACTGGGTAGG	ACTCAGCCTGTAACCATCATACT
247	371_SOP83939	AAGATGGCCGTGTGCCCACCC	TAAGAATAAAGTGGGTGGGCACA
248	372_SOP83426	AAAATGGAACGGCTAAGAGCG	AGTTTCCGAGATTGTGTCTATCT
249	373_SOP83813	CATTTTTGACTGATTTTGATC	TTATCAGATTCCTTCAGGTAACT
250	374_CCA38518	AACATGCAATCGAGCTACCCT	AGTAGAATGCAGCCCTCCGTTTG
251	375_SOP83674	AAAAAATCATCTGTAATAGTG	TGTATCTGTGGCCAACCTGCCAG
252	376_SOP83656	CATCACTTAGTTCTTTCTGTG	TATAAATATTGTTGGCATGTCAA
253	377_SOP83369	AGATCGCAATTAGCGTTCAAA	CCACGAGAACATCATCAGTATCC
254	378_SOP83943	TGTTGACCATCACCTTGAGAA	TGGGACTTCACACTTTTCAGCGA
255	382_SOP83132	GGGTTCATGAACAATGAAGAT	TCCTCTTTCCCTGATAATTTCCG
256	383_SOP83230	CATAGATGAAAGGCTCTATTC	TCGTTCTCTAATTCTAATAATAT
257	384_SOP83036	ATCACGACCAGAAGCTTATTG	AATTGAATTGATTAGTTCAGCAA
258	385_SOP83570	ACCCACTGGATCTGTCGAGGA	ACACAAAAAGAAGGATGAAAAAA
259	386_SOP83149	TATTCAACTCATTTCGAAAAT	TCTGAAAAAGATATGATGTGACT

## Sheet: S3_Primers_for_gRNAs_insertion
#	Internal_number	Forward_primers_for_insertion_gRNA_into_CRISPR-MAD7_vector	Forward_primers_for_constructing_CRISPR-Cas9_plasmids
1	118_SOP79755	GGAATTTCTACTCTTGTAGATAACGTTCCAGGAAGAACTAATGGCCGGCATGGTCCCAGC	AGTAAGCTCGTCAAAAAATTGAATCATTCACAGTGATTAGGGTTTTAGAGCTAGAAATAG
2	119_SOP79746	GGAATTTCTACTCTTGTAGATCCCTCCGCTAGACTCAGACTCGGCCGGCATGGTCCCAGC	AGTAAGCTCGTCAAAAAACTGAGTCTAGCGGAGGGTAAACCGTTTTAGAGCTAGAAATAG
3	120_SOP79535	GGAATTTCTACTCTTGTAGATAATAACGAATACAAACTGATGGGCCGGCATGGTCCCAGC	AGTAAGCTCGTCAAAAAACTCTTGTCACTCATCTCAAGACTGTTTTAGAGCTAGAAATAG
4	121_SOP79094	GGAATTTCTACTCTTGTAGATAACCCGACAGATATACTCTGCGGCCGGCATGGTCCCAGC	AGTAAGCTCGTCAAAAAATATCTGTCGGGTTCAAACTCTACGTTTTAGAGCTAGAAATAG
5	122_SOP79853	GGAATTTCTACTCTTGTAGATTCCTCCGTGTCATAGAAGTAGGGCCGGCATGGTCCCAGC	AGTAAGCTCGTCAAAAAACCAGTTACTACCTACAGTCGAAAGTTTTAGAGCTAGAAATAG
6	123_SOP80261	GGAATTTCTACTCTTGTAGATATCGGCTTCTTCTGGCGTCGCGGCCGGCATGGTCCCAGC	AGTAAGCTCGTCAAAAAAGAGGATATCACCCTGCTTATATTGTTTTAGAGCTAGAAATAG
7	124_SOP79875	GGAATTTCTACTCTTGTAGATTAACGTTTTCAGTAGGAACTAGGCCGGCATGGTCCCAGC	AGTAAGCTCGTCAAAAAATAACAAAGGATAGTAGTGCTTATGTTTTAGAGCTAGAAATAG
8	125_SOP79735	GGAATTTCTACTCTTGTAGATATATCATCGTGGGCAAACTTGGGCCGGCATGGTCCCAGC	AGTAAGCTCGTCAAAAAAGTAGTCCAACGCCTGCAAAAGCTGTTTTAGAGCTAGAAATAG
9	126_SOP79609	GGAATTTCTACTCTTGTAGATGCATTAACAACACTGATGATTGGCCGGCATGGTCCCAGC	AGTAAGCTCGTCAAAAAAAAGAACGAACCCCAGGTATACTAGTTTTAGAGCTAGAAATAG
10	127_SOP79943	GGAATTTCTACTCTTGTAGATTTGAGCGATTCAAACTCCTTTGGCCGGCATGGTCCCAGC	AGTAAGCTCGTCAAAAAAAAGGAGTTTGAATCGCTCAATAAGTTTTAGAGCTAGAAATAG
11	129_SOP79994	GGAATTTCTACTCTTGTAGATGAAGTGTCCCCATAAGAAGATGGCCGGCATGGTCCCAGC	AGTAAGCTCGTCAAAAAATATCAACGTTGATTTTCTTCTTTGTTTTAGAGCTAGAAATAG
12	130_SOP79299	GGAATTTCTACTCTTGTAGATGCCGTCAAGGCGAGCATATCCGGCCGGCATGGTCCCAGC	AGTAAGCTCGTCAAAAAAGCTTAAGGATATGCTCGCCTTGAGTTTTAGAGCTAGAAATAG
13	131_SOP79198	GGAATTTCTACTCTTGTAGATTGAGGATGGTCACAACCACCTGGCCGGCATGGTCCCAGC	AGTAAGCTCGTCAAAAAACATTCATTTCTGGCTGATAAAGGGTTTTAGAGCTAGAAATAG
14	132_SOP78783	GGAATTTCTACTCTTGTAGATTTTTCTCTTTATGGGTTCATTGGCCGGCATGGTCCCAGC	AGTAAGCTCGTCAAAAAACGGTGTTGGGCCAAAGTTTTGGAGTTTTAGAGCTAGAAATAG
15	133_SOP79665	GGAATTTCTACTCTTGTAGATCCAACACCTTGCTCCTCCGCCGGCCGGCATGGTCCCAGC	AGTAAGCTCGTCAAAAAATTTTACTCGCTTCAAGTTCTTTTGTTTTAGAGCTAGAAATAG
16	134_SOP80131	GGAATTTCTACTCTTGTAGATGCAAAGTTCTTCACAGAATTAGGCCGGCATGGTCCCAGC	AGTAAGCTCGTCAAAAAATAGTTGTTATTGAACATGGATTCGTTTTAGAGCTAGAAATAG
17	135_SOP79861	GGAATTTCTACTCTTGTAGATGTCAAACGGATCAAGACGAGAGGCCGGCATGGTCCCAGC	AGTAAGCTCGTCAAAAAAGCTATCACTGAATGTTCGTCGTTGTTTTAGAGCTAGAAATAG
18	136_SOP79848	GGAATTTCTACTCTTGTAGATGGTATATCGATTGAGGAAAGCGGCCGGCATGGTCCCAGC	AGTAAGCTCGTCAAAAAAACGATGGTTAGGGCGCTTTCTGAGTTTTAGAGCTAGAAATAG
19	137_SOP79782	GGAATTTCTACTCTTGTAGATAAACCTACGATATGCTTATGAGGCCGGCATGGTCCCAGC	AGTAAGCTCGTCAAAAAATGAAACCTACGATATGCTTATGAGTTTTAGAGCTAGAAATAG
20	138_SOP79784	GGAATTTCTACTCTTGTAGATTCCCGCTGACTCGTTTGTAGAGGCCGGCATGGTCCCAGC	AGTAAGCTCGTCAAAAAATGTCTAGTTGTGATTTGATCATTGTTTTAGAGCTAGAAATAG
21	139_SOP79786	GGAATTTCTACTCTTGTAGATCATGATCAGTGAGTTTGCCGAGGCCGGCATGGTCCCAGC	AGTAAGCTCGTCAAAAAATCGATTTTATTTCAGATTTTGCAGTTTTAGAGCTAGAAATAG
22	141_SOP80168	GGAATTTCTACTCTTGTAGATTGGCGATGGGGAAACAGAACCGGCCGGCATGGTCCCAGC	AGTAAGCTCGTCAAAAAACCATTATGTTTTTAAACGGGGAAGTTTTAGAGCTAGAAATAG
23	142_SOP80093	GGAATTTCTACTCTTGTAGATGAAAATATCTGTTTCCACTTCGGCCGGCATGGTCCCAGC	AGTAAGCTCGTCAAAAAAGTGTGGAAGGCTCTTTTATTAGAGTTTTAGAGCTAGAAATAG
24	143_SOP79626	GGAATTTCTACTCTTGTAGATCTCTAAAGTAGATGGTAGCACGGCCGGCATGGTCCCAGC	AGTAAGCTCGTCAAAAAATTTGTTGAACAGCGTTGATAGAGGTTTTAGAGCTAGAAATAG
25	144_SOP79606	GGAATTTCTACTCTTGTAGATGCCAAAGCGACTGTCATCACAGGCCGGCATGGTCCCAGC	AGTAAGCTCGTCAAAAAAATGCGAATTGACGCAATAAAAACGTTTTAGAGCTAGAAATAG
26	145_SOP79526	GGAATTTCTACTCTTGTAGATTCCTTCTGCTCTTCGTTGATGGGCCGGCATGGTCCCAGC	AGTAAGCTCGTCAAAAAACTGCAATAGGTAAGATCGGCTACGTTTTAGAGCTAGAAATAG
27	146_SOP79390	GGAATTTCTACTCTTGTAGATGTGAGTATCAAGGTGCCATCCGGCCGGCATGGTCCCAGC	AGTAAGCTCGTCAAAAAATTACTAAATGGAACGAAATTCGGGTTTTAGAGCTAGAAATAG
28	147_SOP79388	GGAATTTCTACTCTTGTAGATATTCTTCATCGAACAAAGAATGGCCGGCATGGTCCCAGC	AGTAAGCTCGTCAAAAAAGGGGTTTTTATTAGCAAATGGAAGTTTTAGAGCTAGAAATAG
29	148_SOP79155	GGAATTTCTACTCTTGTAGATAGCATCTTCTCTGGTGTCGTTGGCCGGCATGGTCCCAGC	AGTAAGCTCGTCAAAAAAACCCGACAAGATTAAGACCGTCGGTTTTAGAGCTAGAAATAG
30	149_SOP79131	GGAATTTCTACTCTTGTAGATAGCTTTTGGTTTTGGGTGTGAGGCCGGCATGGTCCCAGC	AGTAAGCTCGTCAAAAAAGGAAGATGAGATTGTGGTAACCAGTTTTAGAGCTAGAAATAG
31	150_SOP79463	GGAATTTCTACTCTTGTAGATTTCCTGCGATAGTAAGGTAGTGGCCGGCATGGTCCCAGC	AGTAAGCTCGTCAAAAAACCTGCGATAGTAAGGTAGTAGAAGTTTTAGAGCTAGAAATAG
32	151_SOP80226	GGAATTTCTACTCTTGTAGATATTCAGCACTAACCCCAAATTGGCCGGCATGGTCCCAGC	AGTAAGCTCGTCAAAAAATTTATTCAGCACTAACCCCAAATGTTTTAGAGCTAGAAATAG
33	152_SOP80241	GGAATTTCTACTCTTGTAGATCGAGTTCGGCTCTACTTCAACGGCCGGCATGGTCCCAGC	AGTAAGCTCGTCAAAAAAAAGTAGCACACACCATTTGACGTGTTTTAGAGCTAGAAATAG
34	153_SOP78951	GGAATTTCTACTCTTGTAGATCCACATGTTGCTAAGCATGTTGGCCGGCATGGTCCCAGC	AGTAAGCTCGTCAAAAAATATTCGAATCGCTTTTCAAGGGAGTTTTAGAGCTAGAAATAG
35	154_SOP78836	GGAATTTCTACTCTTGTAGATTGATACATATCTGAACAGCACGGCCGGCATGGTCCCAGC	AGTAAGCTCGTCAAAAAATTTATTATCAACTGTTGATTGAAGTTTTAGAGCTAGAAATAG
36	155_SOP79343	GGAATTTCTACTCTTGTAGATGATTTGATTTATTGACCACTTGGCCGGCATGGTCCCAGC	AGTAAGCTCGTCAAAAAATATTTGGTTTTGGAGTTTGTAGAGTTTTAGAGCTAGAAATAG
37	156_SOP79015	GGAATTTCTACTCTTGTAGATTGGAAGATTCGCCTTTGATATGGCCGGCATGGTCCCAGC	AGTAAGCTCGTCAAAAAAAATGTTAATTAACTTTTTAAAACGTTTTAGAGCTAGAAATAG
38	157_SOP78803	GGAATTTCTACTCTTGTAGATGCAGACTTGTGTATAGCACTGGGCCGGCATGGTCCCAGC	AGTAAGCTCGTCAAAAAACCAACGTATACTGTAAGCAGTGTGTTTTAGAGCTAGAAATAG
39	158_SOP78796	GGAATTTCTACTCTTGTAGATAAAATGTCAAGAACAAATGGAGGCCGGCATGGTCCCAGC	AGTAAGCTCGTCAAAAAAGCTCAACTACAGAGAAACAAATTGTTTTAGAGCTAGAAATAG
40	159_XP_002492459	GGAATTTCTACTCTTGTAGATGGGAGAAGGTGGGTTTGCTAGGGCCGGCATGGTCCCAGC	AGTAAGCTCGTCAAAAAAGGTTATCATAGAGGACTTTTTTTGTTTTAGAGCTAGAAATAG
41	160_SOP78740	GGAATTTCTACTCTTGTAGATTCAAAGTCGGCTCTAGCGTTTGGCCGGCATGGTCCCAGC	AGTAAGCTCGTCAAAAAATCATCGGGGTTTTTGAAACCATAGTTTTAGAGCTAGAAATAG
42	161_SOP78704	GGAATTTCTACTCTTGTAGATCGTACCTAATAGGAATACTGAGGCCGGCATGGTCCCAGC	AGTAAGCTCGTCAAAAAATGTGTGGAAGTTATGGGACCAAAGTTTTAGAGCTAGAAATAG
43	162_SOP80064	GGAATTTCTACTCTTGTAGATTCCGGGTCGTTTTACCCCAATGGCCGGCATGGTCCCAGC	AGTAAGCTCGTCAAAAAACAGCAACGTGGTCCAGGTGACAAGTTTTAGAGCTAGAAATAG
44	163_SOP80020	GGAATTTCTACTCTTGTAGATAATGGTGTAGATGCTCAACAAGGCCGGCATGGTCCCAGC	AGTAAGCTCGTCAAAAAAGCACCAGATGGAACCCAATAAACGTTTTAGAGCTAGAAATAG
46	165_SOP79953	GGAATTTCTACTCTTGTAGATTTCAGATTACGACCGAGAATTGGCCGGCATGGTCCCAGC	AGTAAGCTCGTCAAAAAACATATTTCAAATAATAATTCAACGTTTTAGAGCTAGAAATAG
47	166_SOP79932	GGAATTTCTACTCTTGTAGATTGTGTCAATTTGATTGATAGAGGCCGGCATGGTCCCAGC	AGTAAGCTCGTCAAAAAACAAATTGACACACAAAAATAAGGGTTTTAGAGCTAGAAATAG
48	167_SOP79909	GGAATTTCTACTCTTGTAGATATGAGCTGGGTGCAGGATAACGGCCGGCATGGTCCCAGC	AGTAAGCTCGTCAAAAAAAATCATTCGTGGACAAGTTTGAGGTTTTAGAGCTAGAAATAG
50	169_SOP79711	GGAATTTCTACTCTTGTAGATGGACATGTAAGAAGAACTTACGGCCGGCATGGTCCCAGC	AGTAAGCTCGTCAAAAAAGGAAACTGCCAACACCTCCATTGGTTTTAGAGCTAGAAATAG
51	170_SOP79608	GGAATTTCTACTCTTGTAGATTATGAAAGCCCTCTGGTCCACGGCCGGCATGGTCCCAGC	AGTAAGCTCGTCAAAAAATTTCATACAAATGGTGGATAGTAGTTTTAGAGCTAGAAATAG
52	171_SOP79522	GGAATTTCTACTCTTGTAGATTCTTGACAGTTAACTTACTTGGGCCGGCATGGTCCCAGC	AGTAAGCTCGTCAAAAAAGTGTTGCTTTCTGACCACTCGCAGTTTTAGAGCTAGAAATAG
53	172_SOP79162	GGAATTTCTACTCTTGTAGATAAAGAGTTTATAACTGCGCTCGGCCGGCATGGTCCCAGC	AGTAAGCTCGTCAAAAAACTGCGCTCTCTGTCACCTCGAGGGTTTTAGAGCTAGAAATAG
54	173_SOP79086	GGAATTTCTACTCTTGTAGATGCACACCTAACCTTCGTACTTGGCCGGCATGGTCCCAGC	AGTAAGCTCGTCAAAAAAATAAGAACTACACTGCCAATACTGTTTTAGAGCTAGAAATAG
55	174_SOP80224	GGAATTTCTACTCTTGTAGATAACAGTATCTATCCAACAAACGGCCGGCATGGTCCCAGC	AGTAAGCTCGTCAAAAAACTTTCGTCTTCTTCATGTCCAATGTTTTAGAGCTAGAAATAG
56	175_SOP80203	GGAATTTCTACTCTTGTAGATTGCTGAAAATTACTACTGCTCGGCCGGCATGGTCCCAGC	AGTAAGCTCGTCAAAAAAACCAGCTCCAACCAAGTTGAGGCGTTTTAGAGCTAGAAATAG
57	176_SOP80183	GGAATTTCTACTCTTGTAGATCCACTGGCAACATCAGGGTCAGGCCGGCATGGTCCCAGC	AGTAAGCTCGTCAAAAAAAGAAGGTGCTGGACCTGCTTGGAGTTTTAGAGCTAGAAATAG
58	177_SOP80090	GGAATTTCTACTCTTGTAGATACCGGCACTGGTTTGCTTTTGGGCCGGCATGGTCCCAGC	AGTAAGCTCGTCAAAAAAGACTCCAACGGTCACGTTGGTTTGTTTTAGAGCTAGAAATAG
59	178_SOP79033	GGAATTTCTACTCTTGTAGATGGGCAAAACACTTTTGATTTTGGCCGGCATGGTCCCAGC	AGTAAGCTCGTCAAAAAAGCCCCGAATCAATAGAGAGCTTTGTTTTAGAGCTAGAAATAG
60	179_SOP78727	GGAATTTCTACTCTTGTAGATTCTCTGCTGAGTCTTCATGAGGGCCGGCATGGTCCCAGC	AGTAAGCTCGTCAAAAAAGTATTTCGCTTTTTACGCAATCTGTTTTAGAGCTAGAAATAG
61	180_SOP78867	GGAATTTCTACTCTTGTAGATATTTTATTCAAGAGCTTTTGTGGCCGGCATGGTCCCAGC	AGTAAGCTCGTCAAAAAACCGGAGAGAAAAAAATAATCGACGTTTTAGAGCTAGAAATAG
62	181_SOP79281	GGAATTTCTACTCTTGTAGATCAGCTCTTCTCCGGTTGAGTGGGCCGGCATGGTCCCAGC	AGTAAGCTCGTCAAAAAATTTGGCATCGTGAAAGGGATGTCGTTTTAGAGCTAGAAATAG
63	182_SOP80070	GGAATTTCTACTCTTGTAGATTCAGCTTGTTTTCGGGCGAATGGCCGGCATGGTCCCAGC	AGTAAGCTCGTCAAAAAACACCACGTTACACAAGACTTTCAGTTTTAGAGCTAGAAATAG
64	183_SOP80173	GGAATTTCTACTCTTGTAGATCTCTGATTTGGACCGGTTGCAGGCCGGCATGGTCCCAGC	AGTAAGCTCGTCAAAAAATGGAGCTCTTCTCAACAGAGGACGTTTTAGAGCTAGAAATAG
66	185_SOP79748	GGAATTTCTACTCTTGTAGATAATGCATATAATCTACGCCGCGGCCGGCATGGTCCCAGC	AGTAAGCTCGTCAAAAAAGGCGTAGATTATATGCATTCAAAGTTTTAGAGCTAGAAATAG
67	186_SOP79793	GGAATTTCTACTCTTGTAGATTGGAGGGTTCACAGAGAAAGAGGCCGGCATGGTCCCAGC	AGTAAGCTCGTCAAAAAAAACAATCAAAAGATCCTTTATGGGTTTTAGAGCTAGAAATAG
68	187_SOP79488	GGAATTTCTACTCTTGTAGATTGTTACTTTGTACGCGCTGGGGGCCGGCATGGTCCCAGC	AGTAAGCTCGTCAAAAAACATTCACCATAGTCAACATATTTGTTTTAGAGCTAGAAATAG
69	188_SOP79325	GGAATTTCTACTCTTGTAGATAATACTCTCAAAGTTTAGTTTGGCCGGCATGGTCCCAGC	AGTAAGCTCGTCAAAAAAGTTATAATCATGGCTACTGGAGGGTTTTAGAGCTAGAAATAG
70	189_SOP79040	GGAATTTCTACTCTTGTAGATTGTAGATATGCCAGTCCTTGGGGCCGGCATGGTCCCAGC	AGTAAGCTCGTCAAAAAAGTGATATGCTACAATCTACTCCAGTTTTAGAGCTAGAAATAG
71	190_SOP78982	GGAATTTCTACTCTTGTAGATCTCGAGCAGTCATAAATTGGAGGCCGGCATGGTCCCAGC	AGTAAGCTCGTCAAAAAAAACTCTGCAACTGGTTCGCAATCGTTTTAGAGCTAGAAATAG
72	191_SOP78919	GGAATTTCTACTCTTGTAGATGTTGATAAGAATGTTGCTTGGGGCCGGCATGGTCCCAGC	AGTAAGCTCGTCAAAAAAGCACTGAAATATGTGCACTCGGCGTTTTAGAGCTAGAAATAG
73	192_SOP78874	GGAATTTCTACTCTTGTAGATGGTGCGGTCGACTCTTCCGATGGCCGGCATGGTCCCAGC	AGTAAGCTCGTCAAAAAAAAACTCAATGCATCAACCAATTCGTTTTAGAGCTAGAAATAG
74	193_SOP78826	GGAATTTCTACTCTTGTAGATCAACCTTGTATCAACTGTCCTGGCCGGCATGGTCCCAGC	AGTAAGCTCGTCAAAAAATCCAAGAAAGGACTGATAGTGTTGTTTTAGAGCTAGAAATAG
75	194_SOP78719	GGAATTTCTACTCTTGTAGATATGGCAACGACATGAAGACCTGGCCGGCATGGTCCCAGC	AGTAAGCTCGTCAAAAAATACGACTTGTTACAAGGAACCGAGTTTTAGAGCTAGAAATAG
76	195_SOP79872	GGAATTTCTACTCTTGTAGATTTTTCTTTTCCGTCTTCTGTCGGCCGGCATGGTCCCAGC	AGTAAGCTCGTCAAAAAATCGAATCGGTGGAGCGGAGTAAGGTTTTAGAGCTAGAAATAG
77	196_SOP79058	GGAATTTCTACTCTTGTAGATCGCTGTTAGGTGTTTGGTGATGGCCGGCATGGTCCCAGC	AGTAAGCTCGTCAAAAAACTTTTTGTGCTTGGATTAGACGAGTTTTAGAGCTAGAAATAG
78	197_SOP78952	GGAATTTCTACTCTTGTAGATTTCTGTTCTTCACGTTCTATTGGCCGGCATGGTCCCAGC	AGTAAGCTCGTCAAAAAACGTGAAGAACAGAAGAAATTCAGGTTTTAGAGCTAGAAATAG
79	198_SOP78932	GGAATTTCTACTCTTGTAGATAAAGAGAAGATCTTCCTCCATGGCCGGCATGGTCCCAGC	AGTAAGCTCGTCAAAAAACGTGAACTTTTGACGGAAGACGAGTTTTAGAGCTAGAAATAG
80	199_SOP79367	GGAATTTCTACTCTTGTAGATGTAAGGGGAACTACGATGTGGGGCCGGCATGGTCCCAGC	AGTAAGCTCGTCAAAAAAGGGAACTACGATGTGGATAGTGAGTTTTAGAGCTAGAAATAG
81	200_SOP78901	GGAATTTCTACTCTTGTAGATGGCATCTCTTACAAACTAACCGGCCGGCATGGTCCCAGC	AGTAAGCTCGTCAAAAAATGAATTCCAGTATATTTTCATGAGTTTTAGAGCTAGAAATAG
82	201_SOP78789	GGAATTTCTACTCTTGTAGATCTGATCCATAAAGTGGGTTGGGGCCGGCATGGTCCCAGC	AGTAAGCTCGTCAAAAAATTCCATTTTCTGCTCCTGGAGGAGTTTTAGAGCTAGAAATAG
83	202_SOP79515	GGAATTTCTACTCTTGTAGATCTGTACAGGATGGCCTCCATCGGCCGGCATGGTCCCAGC	AGTAAGCTCGTCAAAAAACTAGGCTCATTGATAGGTTTCAGGTTTTAGAGCTAGAAATAG
84	203_SOP79866	GGAATTTCTACTCTTGTAGATGAGAGAACGTGTCACCATCTGGGCCGGCATGGTCCCAGC	AGTAAGCTCGTCAAAAAAACCCTGGAAGATACAGTAGCATTGTTTTAGAGCTAGAAATAG
85	204_SOP79046	GGAATTTCTACTCTTGTAGATAAGCCGCTAATTAAACATGCAGGCCGGCATGGTCCCAGC	AGTAAGCTCGTCAAAAAAATGCTTTGTGCATGTTTAATTAGGTTTTAGAGCTAGAAATAG
86	205_SOP80623	GGAATTTCTACTCTTGTAGATTTCATCCAATACAACCAAAGAGGCCGGCATGGTCCCAGC	AGTAAGCTCGTCAAAAAACGCGACTTGTTCTTTGGTTGTATGTTTTAGAGCTAGAAATAG
87	206_SOP80954	GGAATTTCTACTCTTGTAGATTTAAGCGTCTCCATAAAGAAGGGCCGGCATGGTCCCAGC	AGTAAGCTCGTCAAAAAATGTCGTAGCATTGGAGGCTGTGGGTTTTAGAGCTAGAAATAG
88	207_SOP81522	GGAATTTCTACTCTTGTAGATGACCTTCCCACCTTCGGCGGCGGCCGGCATGGTCCCAGC	AGTAAGCTCGTCAAAAAAACAGGTCGAAAAACAGTACCGAGGTTTTAGAGCTAGAAATAG
89	208_SOP81357	GGAATTTCTACTCTTGTAGATGGGTGATAACGGTAAACTCTAGGCCGGCATGGTCCCAGC	AGTAAGCTCGTCAAAAAAGATCCAAGACAAATCTGGCCCCAGTTTTAGAGCTAGAAATAG
90	209_SOP81087	GGAATTTCTACTCTTGTAGATCCTGCATACTCGATAACCATTGGCCGGCATGGTCCCAGC	AGTAAGCTCGTCAAAAAATTGTTTGATTATATCGTCCAGCGGTTTTAGAGCTAGAAATAG
91	210_SOP80809	GGAATTTCTACTCTTGTAGATCTGTACGGGAATGGGTGCAAAGGCCGGCATGGTCCCAGC	AGTAAGCTCGTCAAAAAACGTTGTATTGGAGACCTTAAAACGTTTTAGAGCTAGAAATAG
92	211_SOP80654	GGAATTTCTACTCTTGTAGATAAATAAGAGTAGAAATCTGTCGGCCGGCATGGTCCCAGC	AGTAAGCTCGTCAAAAAACATTCTCGAACGGAGGAACTAGTGTTTTAGAGCTAGAAATAG
93	212_SOP81582	GGAATTTCTACTCTTGTAGATGTTGATCACCAGGCTTGCTTTGGCCGGCATGGTCCCAGC	AGTAAGCTCGTCAAAAAAGAAGGAGTTGAAGAAAGCAAGCCGTTTTAGAGCTAGAAATAG
94	213_SOP80899	GGAATTTCTACTCTTGTAGATACTAGATACAGATTCTGATGCGGCCGGCATGGTCCCAGC	AGTAAGCTCGTCAAAAAATAATCAATGCTTCTCACTATGAAGTTTTAGAGCTAGAAATAG
95	214_SOP80843	GGAATTTCTACTCTTGTAGATTTCGTACTCTTTGGTGTCCTTGGCCGGCATGGTCCCAGC	AGTAAGCTCGTCAAAAAACATATCACATGAGTTGCAACTTAGTTTTAGAGCTAGAAATAG
96	215_SOP80810	GGAATTTCTACTCTTGTAGATAGGACCCTTGGTGTCCAAAGCGGCCGGCATGGTCCCAGC	AGTAAGCTCGTCAAAAAAGAAACAGATTATGCAATTCCTATGTTTTAGAGCTAGAAATAG
97	216_SOP80615	GGAATTTCTACTCTTGTAGATTGAAAAGATTATCGACGTGATGGCCGGCATGGTCCCAGC	AGTAAGCTCGTCAAAAAATATCGACGTGATCTTGCCCTTTCGTTTTAGAGCTAGAAATAG
98	217_SOP80326	GGAATTTCTACTCTTGTAGATGGTTTGGCAAGGTCATTAAGCGGCCGGCATGGTCCCAGC	AGTAAGCTCGTCAAAAAAAACATCCAAGATTTCACATCTCCGTTTTAGAGCTAGAAATAG
99	218_SOP81047	GGAATTTCTACTCTTGTAGATGTGGCTTCTTCTAATTCTAACGGCCGGCATGGTCCCAGC	AGTAAGCTCGTCAAAAAATCAGAACCGTCCTCTTAATTTTTGTTTTAGAGCTAGAAATAG
100	219_SOP81416	GGAATTTCTACTCTTGTAGATATGGGTGTGGGTCGAACTGGTGGCCGGCATGGTCCCAGC	AGTAAGCTCGTCAAAAAAATCTGGCATGGATGAATTCCAAGGTTTTAGAGCTAGAAATAG
101	220_SOP81144	GGAATTTCTACTCTTGTAGATAAATCTCGTGGTCCATTTTTTGGCCGGCATGGTCCCAGC	AGTAAGCTCGTCAAAAAAAGTGAAGGTCTCACTTGGATGCTGTTTTAGAGCTAGAAATAG
102	221_SOP80556	GGAATTTCTACTCTTGTAGATCCTCCTCTTTTTCTCGGGCAAGGCCGGCATGGTCCCAGC	AGTAAGCTCGTCAAAAAACAGGACTCAACAAGTACGTCAATGTTTTAGAGCTAGAAATAG
103	222_SOP81478	GGAATTTCTACTCTTGTAGATCGCACCACAGACATGGTTTTTGGCCGGCATGGTCCCAGC	AGTAAGCTCGTCAAAAAAAATTAACGAACTGCTGGAAAATGGTTTTAGAGCTAGAAATAG
104	223_SOP81538	GGAATTTCTACTCTTGTAGATTGGAACGTCAAGTTCAATGACGGCCGGCATGGTCCCAGC	AGTAAGCTCGTCAAAAAATTATCTATAGGGAGTTTCAAGCCGTTTTAGAGCTAGAAATAG
105	224_SOP80637	GGAATTTCTACTCTTGTAGATTAAGGTTCCCAAGACAGGATTGGCCGGCATGGTCCCAGC	AGTAAGCTCGTCAAAAAATCTAAGGTTCCCAAGACAGGATTGTTTTAGAGCTAGAAATAG
106	225_SOP80683	GGAATTTCTACTCTTGTAGATTAGACAAACGAAGGATCATTCGGCCGGCATGGTCCCAGC	AGTAAGCTCGTCAAAAAAATGTACCATAGAGGAGAGCTAGAGTTTTAGAGCTAGAAATAG
107	226_SOP81113	GGAATTTCTACTCTTGTAGATTCACGTACATAGTTGATAAGCGGCCGGCATGGTCCCAGC	AGTAAGCTCGTCAAAAAATCAAATCGAGTTTCACATAGAGCGTTTTAGAGCTAGAAATAG
108	227_SOP80525	GGAATTTCTACTCTTGTAGATCGTGAAACATCATCCACAGCCGGCCGGCATGGTCCCAGC	AGTAAGCTCGTCAAAAAACAAATTGGGAAAGACTTGCATTTGTTTTAGAGCTAGAAATAG
109	228_SOP80346	GGAATTTCTACTCTTGTAGATTGAATTGTGATATTTTTGAGAGGCCGGCATGGTCCCAGC	AGTAAGCTCGTCAAAAAAGTTGAGTGACACTCCGGTAATGTGTTTTAGAGCTAGAAATAG
110	229_SOP81062	GGAATTTCTACTCTTGTAGATTTCACCTGTCAGCTGGAGACTGGCCGGCATGGTCCCAGC	AGTAAGCTCGTCAAAAAAAATTACTCACTAGTTTGGCACATGTTTTAGAGCTAGAAATAG
111	230_SOP81539	GGAATTTCTACTCTTGTAGATTTGGAGAGCTATTGCGATGACGGCCGGCATGGTCCCAGC	AGTAAGCTCGTCAAAAAATCTCCAAGAAAATAGGCTCAATCGTTTTAGAGCTAGAAATAG
112	231_SOP81537	GGAATTTCTACTCTTGTAGATAAAACGTCAAAGAGAAATGGTGGCCGGCATGGTCCCAGC	AGTAAGCTCGTCAAAAAATTCTCTTTGACGTTTTCAAACGAGTTTTAGAGCTAGAAATAG
113	232_SOP81302	GGAATTTCTACTCTTGTAGATAATCAAATTGCGGATGAATCCGGCCGGCATGGTCCCAGC	AGTAAGCTCGTCAAAAAATTTCTCGGAGGCATCAAAGTTGGGTTTTAGAGCTAGAAATAG
114	233_SOP81139	GGAATTTCTACTCTTGTAGATCGATATCCCTGAACCAGCTGCGGCCGGCATGGTCCCAGC	AGTAAGCTCGTCAAAAAACCAGCAAGCTATCTGCTCTACATGTTTTAGAGCTAGAAATAG
115	234_SOP81117	GGAATTTCTACTCTTGTAGATACCGCCTTCTCTGAGATCTGGGGCCGGCATGGTCCCAGC	AGTAAGCTCGTCAAAAAACAAGAGAAAGAGGCTGTATCGACGTTTTAGAGCTAGAAATAG
116	235_SOP81020	GGAATTTCTACTCTTGTAGATTTCAAGTTTTGGCTGATAGTAGGCCGGCATGGTCCCAGC	AGTAAGCTCGTCAAAAAAAGGCCACAAAGTGGGATTTGTAGGTTTTAGAGCTAGAAATAG
117	236_SOP80972	GGAATTTCTACTCTTGTAGATACGCTACAAATACTACGAAATGGCCGGCATGGTCCCAGC	AGTAAGCTCGTCAAAAAAAAGGGTCGAAGAAGGCACTGTCAGTTTTAGAGCTAGAAATAG
118	237_SOP80966	GGAATTTCTACTCTTGTAGATTCTAATTCAAGAATACATGGAGGCCGGCATGGTCCCAGC	AGTAAGCTCGTCAAAAAATTTGTTTTGCTTAAGGACTCTAAGTTTTAGAGCTAGAAATAG
119	238_SOP80946	GGAATTTCTACTCTTGTAGATCCATCGTGTCGTTTAGCTGTGGGCCGGCATGGTCCCAGC	AGTAAGCTCGTCAAAAAACAGAGTTCATAAACTGAATCATCGTTTTAGAGCTAGAAATAG
120	239_SOP80725	GGAATTTCTACTCTTGTAGATTTCGGGACGAAAAATCATCCAGGCCGGCATGGTCCCAGC	AGTAAGCTCGTCAAAAAAATCTGGCACCATAGTGTCCATCTGTTTTAGAGCTAGAAATAG
121	240_SOP80496	GGAATTTCTACTCTTGTAGATTTGCTGGTTCATCATCCATACGGCCGGCATGGTCCCAGC	AGTAAGCTCGTCAAAAAAGATAGAAACTTTGAGCAAGAATCGTTTTAGAGCTAGAAATAG
122	241_SOP81485	GGAATTTCTACTCTTGTAGATCCAACGAAGTCACGAAAGTTGGGCCGGCATGGTCCCAGC	AGTAAGCTCGTCAAAAAATGATCTTCACCTTCAATATCTCAGTTTTAGAGCTAGAAATAG
123	242_SOP81118	GGAATTTCTACTCTTGTAGATTATCTTCTTGGTGTGATTGAGGGCCGGCATGGTCCCAGC	AGTAAGCTCGTCAAAAAAAAGGCCTCCATGTCTCGGTTTTCGTTTTAGAGCTAGAAATAG
124	243_SOP80925	GGAATTTCTACTCTTGTAGATTACAGTTATCTTGCGTGTTATGGCCGGCATGGTCCCAGC	AGTAAGCTCGTCAAAAAAGCCTCCACTAATGAAAGCGTTGTGTTTTAGAGCTAGAAATAG
125	244_SOP80918	GGAATTTCTACTCTTGTAGATGTCCTCCAGGAATGGTTTTTAGGCCGGCATGGTCCCAGC	AGTAAGCTCGTCAAAAAATAGTTCACAATCACGGGTGATTTGTTTTAGAGCTAGAAATAG
126	245_SOP80634	GGAATTTCTACTCTTGTAGATGTTTGGGCATCGACGACATGAGGCCGGCATGGTCCCAGC	AGTAAGCTCGTCAAAAAAAGAGCGCAACAGATGAAGCGTTTGTTTTAGAGCTAGAAATAG
127	246_SOP80536	GGAATTTCTACTCTTGTAGATGATTTCTTGGAAACCTTCTTGGGCCGGCATGGTCCCAGC	AGTAAGCTCGTCAAAAAACGATGAGGATGGCTCTGACTTAGGTTTTAGAGCTAGAAATAG
128	247_SOP80522	GGAATTTCTACTCTTGTAGATTGCTAACGCCGGTGATTCCAGGGCCGGCATGGTCCCAGC	AGTAAGCTCGTCAAAAAACACTACAGTAGCGGTAGATCCACGTTTTAGAGCTAGAAATAG
129	248_SOP80321	GGAATTTCTACTCTTGTAGATTTCTTAGAAGAGTTCAATTCTGGCCGGCATGGTCCCAGC	AGTAAGCTCGTCAAAAAAAAGTTCTGCTACTTTAACCCGTAGTTTTAGAGCTAGAAATAG
130	249_SOP81560	GGAATTTCTACTCTTGTAGATCTACTCTGTTAGAAGGTTTTTGGCCGGCATGGTCCCAGC	AGTAAGCTCGTCAAAAAATTGCAGACAGGATCAAGCACGCAGTTTTAGAGCTAGAAATAG
131	250_SOP81469	GGAATTTCTACTCTTGTAGATCTTCTTTGGCAGTATGCAACTGGCCGGCATGGTCCCAGC	AGTAAGCTCGTCAAAAAACGTTGTCCAGGGCCCTTCCCATCGTTTTAGAGCTAGAAATAG
132	251_SOP81435	GGAATTTCTACTCTTGTAGATAAGAGAGTCGTTGGGACACAGGGCCGGCATGGTCCCAGC	AGTAAGCTCGTCAAAAAAGTTGGTTGATCTTTTCGACGGGAGTTTTAGAGCTAGAAATAG
133	252_SOP81172	GGAATTTCTACTCTTGTAGATGATTGCAATTTTTCATTAACGGGCCGGCATGGTCCCAGC	AGTAAGCTCGTCAAAAAATTGGGCTTCTATTTCTGACAATTGTTTTAGAGCTAGAAATAG
134	253_SOP81088	GGAATTTCTACTCTTGTAGATCTTTTTGAGTTTCTAAAGGTTGGCCGGCATGGTCCCAGC	AGTAAGCTCGTCAAAAAACGGATACTTTGGACTCAAGTCGAGTTTTAGAGCTAGAAATAG
135	254_SOP80974	GGAATTTCTACTCTTGTAGATACGAATTTTGACTACTCCAACGGCCGGCATGGTCCCAGC	AGTAAGCTCGTCAAAAAAACAGGGGAATCAATTGGTGGAGAGTTTTAGAGCTAGAAATAG
136	255_SOP80324	GGAATTTCTACTCTTGTAGATGAAACGCGTTCCCCGTTAACAGGCCGGCATGGTCCCAGC	AGTAAGCTCGTCAAAAAAGATGATGAAGAGTTTAATTCACCGTTTTAGAGCTAGAAATAG
137	256_SOP81393	GGAATTTCTACTCTTGTAGATTTCATGGTTGTTCATAGCTGCGGCCGGCATGGTCCCAGC	AGTAAGCTCGTCAAAAAACCGAAAATTGATGCTAAGTGTAAGTTTTAGAGCTAGAAATAG
138	257_SOP81367	GGAATTTCTACTCTTGTAGATTCAGTGAAGTTAACAATACAGGGCCGGCATGGTCCCAGC	AGTAAGCTCGTCAAAAAAAAGGCTAGAAAGCCTGTTGGATCGTTTTAGAGCTAGAAATAG
139	258_SOP81275	GGAATTTCTACTCTTGTAGATACTTCATCATCTAAAGCAATAGGCCGGCATGGTCCCAGC	AGTAAGCTCGTCAAAAAAGGTATCATATGGATGGAATCCGTGTTTTAGAGCTAGAAATAG
140	259_SOP81265	GGAATTTCTACTCTTGTAGATGGTATTCCCTCATACTTGACCGGCCGGCATGGTCCCAGC	AGTAAGCTCGTCAAAAAAGGAATACCCAAAGTGTATTATTTGTTTTAGAGCTAGAAATAG
141	260_SOP81202	GGAATTTCTACTCTTGTAGATTCTGAACCCACTCAAACCGCAGGCCGGCATGGTCCCAGC	AGTAAGCTCGTCAAAAAATGCTTCCAATCTGCTTTTTATGTGTTTTAGAGCTAGAAATAG
142	261_SOP80991	GGAATTTCTACTCTTGTAGATTACCATTGAAACCATCTCCATGGCCGGCATGGTCCCAGC	AGTAAGCTCGTCAAAAAACTTCTCCACAAGGTCAAATTTGTGTTTTAGAGCTAGAAATAG
143	262_SOP80773	GGAATTTCTACTCTTGTAGATTTTTATGGAATCCAGGATTTGGGCCGGCATGGTCCCAGC	AGTAAGCTCGTCAAAAAAAGTTAATTTTTTTTTCTCCTGAAGTTTTAGAGCTAGAAATAG
144	263_SOP80653	GGAATTTCTACTCTTGTAGATCTACAGGATATCTTCCGTCTAGGCCGGCATGGTCCCAGC	AGTAAGCTCGTCAAAAAAACATCACGACGCTTATTTTCTACGTTTTAGAGCTAGAAATAG
145	264_SOP80480	GGAATTTCTACTCTTGTAGATAGCATATATAGGGTCTACGACGGCCGGCATGGTCCCAGC	AGTAAGCTCGTCAAAAAACATGATATAGCTCTTAACAACAAGTTTTAGAGCTAGAAATAG
146	265_SOP80472	GGAATTTCTACTCTTGTAGATGTGGGAGGTTTGAGAACATTCGGCCGGCATGGTCCCAGC	AGTAAGCTCGTCAAAAAATTCAATCAACACGTTTCGGACGGGTTTTAGAGCTAGAAATAG
147	266_SOP80459	GGAATTTCTACTCTTGTAGATGTAAATGAGAAGGCTTGAAATGGCCGGCATGGTCCCAGC	AGTAAGCTCGTCAAAAAAGGTAAGTGTGCTGCTCTGATCAAGTTTTAGAGCTAGAAATAG
148	267_SOP80395	GGAATTTCTACTCTTGTAGATCCACCACCAAGGGCCGCTGCAGGCCGGCATGGTCCCAGC	AGTAAGCTCGTCAAAAAACTGTTCCTCCTGCATGTTGAGGTGTTTTAGAGCTAGAAATAG
149	268_SOP80345	GGAATTTCTACTCTTGTAGATGCTTCCGCCCCAGGTACCATCGGCCGGCATGGTCCCAGC	AGTAAGCTCGTCAAAAAATCTCTGCTGTCTTACATGTTGAGGTTTTAGAGCTAGAAATAG
150	269_SOP81426	GGAATTTCTACTCTTGTAGATGTACTCATTCTTCAATTCCTCGGCCGGCATGGTCCCAGC	AGTAAGCTCGTCAAAAAAAATGTGGCGCATTCGTAGCAAACGTTTTAGAGCTAGAAATAG
151	270_SOP80387	GGAATTTCTACTCTTGTAGATCAAAAGAGACCATGGGTGAATGGCCGGCATGGTCCCAGC	AGTAAGCTCGTCAAAAAATCGATTCAAAAGATCGCCTACTCGTTTTAGAGCTAGAAATAG
152	271_SOP80955	GGAATTTCTACTCTTGTAGATATGAAGCCGGTACTATTTTGAGGCCGGCATGGTCCCAGC	AGTAAGCTCGTCAAAAAAGAACCAACTGCTATCTACATATAGTTTTAGAGCTAGAAATAG
153	272_SOP80880	GGAATTTCTACTCTTGTAGATTTACGAGCAGCTCCAAGCAATGGCCGGCATGGTCCCAGC	AGTAAGCTCGTCAAAAAAAGGTTTCTTTCCACTGGGATGACGTTTTAGAGCTAGAAATAG
154	273_SOP80512	GGAATTTCTACTCTTGTAGATCGTGCATCGGTTGTACAAAGTGGCCGGCATGGTCCCAGC	AGTAAGCTCGTCAAAAAATATAACGGCAACAATTCCTTAACGTTTTAGAGCTAGAAATAG
155	274_SOP81218	GGAATTTCTACTCTTGTAGATCAACCAAGGATCCTATGGGCGGGCCGGCATGGTCCCAGC	AGTAAGCTCGTCAAAAAAATTTTATAACAACACCGTCACTCGTTTTAGAGCTAGAAATAG
156	275_SOP80865	GGAATTTCTACTCTTGTAGATGGTGGAGACAAGTTTGACGTAGGCCGGCATGGTCCCAGC	AGTAAGCTCGTCAAAAAACTAAATCAATTACACAACAATTAGTTTTAGAGCTAGAAATAG
157	276_SOP80356	GGAATTTCTACTCTTGTAGATCACAGAATCCCAATTGGTGATGGCCGGCATGGTCCCAGC	AGTAAGCTCGTCAAAAAAATTAATCACCAATTGGGATTCTGGTTTTAGAGCTAGAAATAG
158	277_SOP80298	GGAATTTCTACTCTTGTAGATTTCTATAGGAGTATCTTCTTGGGCCGGCATGGTCCCAGC	AGTAAGCTCGTCAAAAAAGAAGGAGCCCACAGACCAACACGGTTTTAGAGCTAGAAATAG
159	278_SOP80756	GGAATTTCTACTCTTGTAGATTCCAGGGTAGTCAAATCAAATGGCCGGCATGGTCCCAGC	AGTAAGCTCGTCAAAAAATCAGATAGTCTGGTCCTTCGTGGGTTTTAGAGCTAGAAATAG
160	279_SOP82794	GGAATTTCTACTCTTGTAGATCGGAACGAGATGCCCTATCCAGGCCGGCATGGTCCCAGC	AGTAAGCTCGTCAAAAAATTTTACCAAAGACTTGTCAACAAGTTTTAGAGCTAGAAATAG
161	280_SOP82683	GGAATTTCTACTCTTGTAGATGGGGACTCCAGAATACCGGTCGGCCGGCATGGTCCCAGC	AGTAAGCTCGTCAAAAAAATTGCACATTTCAACAATTCCTCGTTTTAGAGCTAGAAATAG
162	281_SOP82326	GGAATTTCTACTCTTGTAGATGTCATTCAATGGGCATAATGCGGCCGGCATGGTCCCAGC	AGTAAGCTCGTCAAAAAATATTAGTGCAGGTGTTTTGGAAAGTTTTAGAGCTAGAAATAG
163	282_SOP82000	GGAATTTCTACTCTTGTAGATAAAGTATGCTTAATCATATCGGGCCGGCATGGTCCCAGC	AGTAAGCTCGTCAAAAAAAACTGGATGCAATTGAAAGGGCAGTTTTAGAGCTAGAAATAG
164	283_SOP81665	GGAATTTCTACTCTTGTAGATGTTCCGTAATATTGTTGAGTTGGCCGGCATGGTCCCAGC	AGTAAGCTCGTCAAAAAACAACAATATTACGGAACCAAAGGGTTTTAGAGCTAGAAATAG
165	284_SOP82526	GGAATTTCTACTCTTGTAGATAGAATCAAGTCGTTGCAGAAGGGCCGGCATGGTCCCAGC	AGTAAGCTCGTCAAAAAATCATCCTGTGACTCTTAAGCACTGTTTTAGAGCTAGAAATAG
166	285_SOP81714	GGAATTTCTACTCTTGTAGATTTCCCTATTTTCTCGGTATAGGGCCGGCATGGTCCCAGC	AGTAAGCTCGTCAAAAAATGCACTTTACTGCTTTACTCCTCGTTTTAGAGCTAGAAATAG
167	286_SOP81895	GGAATTTCTACTCTTGTAGATAGCAGAACCGGGCAAATGTGAGGCCGGCATGGTCCCAGC	AGTAAGCTCGTCAAAAAAAAAATTATGCTGGACATCTGTCTGTTTTAGAGCTAGAAATAG
168	287_SOP82245	GGAATTTCTACTCTTGTAGATGCACAGTCGCATGTGAATTCAGGCCGGCATGGTCCCAGC	AGTAAGCTCGTCAAAAAATCTCGGGCATAGTCTTAGACGCTGTTTTAGAGCTAGAAATAG
169	288_SOP82809	GGAATTTCTACTCTTGTAGATCCATTCGTTTCATTCACCGCAGGCCGGCATGGTCCCAGC	AGTAAGCTCGTCAAAAAACCCCCGAAAGATGATCAAAATTTGTTTTAGAGCTAGAAATAG
170	289_SOP82750	GGAATTTCTACTCTTGTAGATTAACTCAGCAAATTATCCGTTGGCCGGCATGGTCCCAGC	AGTAAGCTCGTCAAAAAACACCAGTGATAATGACAGTGAGAGTTTTAGAGCTAGAAATAG
171	290_SOP82510	GGAATTTCTACTCTTGTAGATAGGATAGACACTTCTCTGAACGGCCGGCATGGTCCCAGC	AGTAAGCTCGTCAAAAAAGGTATTGTTTACCAGATGCTGGAGTTTTAGAGCTAGAAATAG
172	291_SOP82200	GGAATTTCTACTCTTGTAGATGTTACGATCATCCTCGCTGAAGGCCGGCATGGTCCCAGC	AGTAAGCTCGTCAAAAAAAGAACAAGAGTCTGCAAACAGCTGTTTTAGAGCTAGAAATAG
173	292_SOP81970	GGAATTTCTACTCTTGTAGATCCTTGCATGGACCTCCTAAAGGGCCGGCATGGTCCCAGC	AGTAAGCTCGTCAAAAAAACTCTTCGTTGTTTATCTATAAAGTTTTAGAGCTAGAAATAG
174	293_SOP81950	GGAATTTCTACTCTTGTAGATGCCTTCTCCAGAGATTCCTTAGGCCGGCATGGTCCCAGC	AGTAAGCTCGTCAAAAAAGTATGGCAACGAAGGACTAGTGGGTTTTAGAGCTAGAAATAG
175	294_SOP81947	GGAATTTCTACTCTTGTAGATAGCCCCCGAGAATTTGGTAGAGGCCGGCATGGTCCCAGC	AGTAAGCTCGTCAAAAAAAGATCTCGTTGAAATTATTATTTGTTTTAGAGCTAGAAATAG
176	295_SOP81768	GGAATTTCTACTCTTGTAGATTATCGAATCAGTTGATGCAGCGGCCGGCATGGTCCCAGC	AGTAAGCTCGTCAAAAAAAATGAGACTTTAAACTTGTCTTTGTTTTAGAGCTAGAAATAG
177	296_SOP82770	GGAATTTCTACTCTTGTAGATTAGTACAGCTTTATCGTCTTCGGCCGGCATGGTCCCAGC	AGTAAGCTCGTCAAAAAAAGGCTCGTGCTTTAAAGTATTAGGTTTTAGAGCTAGAAATAG
178	297_SOP82329	GGAATTTCTACTCTTGTAGATGATAATGCCTCCCCTGGCTCAGGCCGGCATGGTCCCAGC	AGTAAGCTCGTCAAAAAACACTCACAGAGATACGTCTCTCTGTTTTAGAGCTAGAAATAG
179	298_SOP81942	GGAATTTCTACTCTTGTAGATGTTGGATCTTATCTTAGAGATGGCCGGCATGGTCCCAGC	AGTAAGCTCGTCAAAAAATCTAGGAAGAGGCTTGGGATCTTGTTTTAGAGCTAGAAATAG
180	299_SOP81919	GGAATTTCTACTCTTGTAGATGATATGGATCTAGATTTTATTGGCCGGCATGGTCCCAGC	AGTAAGCTCGTCAAAAAATAGTGAAGGAATTAGAGGGGAATGTTTTAGAGCTAGAAATAG
181	300_SOP82480	GGAATTTCTACTCTTGTAGATTAAATCTATTTTGTTGTTTCTGGCCGGCATGGTCCCAGC	AGTAAGCTCGTCAAAAAATTTATTAAGACAAGTATTCTCTGGTTTTAGAGCTAGAAATAG
182	301_SOP82298	GGAATTTCTACTCTTGTAGATGCTGCTAGAAACAGGCATGTGGGCCGGCATGGTCCCAGC	AGTAAGCTCGTCAAAAAAGAATATTATGCGAGGAAAGCCCAGTTTTAGAGCTAGAAATAG
183	302_SOP82597	GGAATTTCTACTCTTGTAGATTTGAATGGATAGGGTGTCATTGGCCGGCATGGTCCCAGC	AGTAAGCTCGTCAAAAAAATGTATTTTCAGCGTTCTTAAACGTTTTAGAGCTAGAAATAG
184	303_SOP82853	GGAATTTCTACTCTTGTAGATCTCTTTCTGCACATTCTTTGTGGCCGGCATGGTCCCAGC	AGTAAGCTCGTCAAAAAATGGTGTTTGCACTTGATTTAATAGTTTTAGAGCTAGAAATAG
185	304_SOP82416	GGAATTTCTACTCTTGTAGATCCAGTGAAAACTCATCGGTTAGGCCGGCATGGTCCCAGC	AGTAAGCTCGTCAAAAAAGAAACTAACCGATGAGTTTTCACGTTTTAGAGCTAGAAATAG
186	305_SOP82639	GGAATTTCTACTCTTGTAGATAGTCCAATTCGGCCTTGATCAGGCCGGCATGGTCCCAGC	AGTAAGCTCGTCAAAAAAGGACTCAAATCCAGAGTGCCAAAGTTTTAGAGCTAGAAATAG
187	306_SOP81998	GGAATTTCTACTCTTGTAGATTAGTCGATTTGGTAACGGGTTGGCCGGCATGGTCCCAGC	AGTAAGCTCGTCAAAAAAGTTGCTCCTGAATAATCTGGGTTGTTTTAGAGCTAGAAATAG
188	307_SOP82890	GGAATTTCTACTCTTGTAGATGTACATCAAGCAGCTTCAGTCGGCCGGCATGGTCCCAGC	AGTAAGCTCGTCAAAAAAATGCAGTAATGGAATGTCATGAAGTTTTAGAGCTAGAAATAG
189	308_SOP82333	GGAATTTCTACTCTTGTAGATTGTAGTTCTTGACAAATACTGGGCCGGCATGGTCCCAGC	AGTAAGCTCGTCAAAAAACGAAGAAAAAGAGACCGATGAACGTTTTAGAGCTAGAAATAG
190	309_SOP82371	plasmid was ordered in TWIST	AGTAAGCTCGTCAAAAAACTTGCCATTGGAGGTGGTGTGATGTTTTAGAGCTAGAAATAG
191	310_SOP82242	GGAATTTCTACTCTTGTAGATTGTCGCCGGCGGCGCTATTCCGGCCGGCATGGTCCCAGC	AGTAAGCTCGTCAAAAAATAACTATTTCACAGCTGAAGACCGTTTTAGAGCTAGAAATAG
192	311_SOP82238	GGAATTTCTACTCTTGTAGATTGACGACATTGGAACAAGAAAGGCCGGCATGGTCCCAGC	AGTAAGCTCGTCAAAAAAGTCGTCAAAAATCTACTAGAGACGTTTTAGAGCTAGAAATAG
193	312_SOP82071	GGAATTTCTACTCTTGTAGATAATGTTGACGATGATATATCTGGCCGGCATGGTCCCAGC	AGTAAGCTCGTCAAAAAATCAGAATGCTGGTGAGGACAGAAGTTTTAGAGCTAGAAATAG
194	313_SOP81662	GGAATTTCTACTCTTGTAGATACAGGACGATAGACAGAGAGAGGCCGGCATGGTCCCAGC	AGTAAGCTCGTCAAAAAACTTCATTCTTGAACCACAATTTTGTTTTAGAGCTAGAAATAG
195	314_SOP82862	GGAATTTCTACTCTTGTAGATGAAATTGAGAGCAAGATGGGGGGCCGGCATGGTCCCAGC	AGTAAGCTCGTCAAAAAACAAAAAGAGATCAAACATAGTTGGTTTTAGAGCTAGAAATAG
196	315_SOP82725	GGAATTTCTACTCTTGTAGATTCATGATTCAAGTCAGGATTAGGCCGGCATGGTCCCAGC	AGTAAGCTCGTCAAAAAAGATATTCTCTTGTTCCAGGAACTGTTTTAGAGCTAGAAATAG
197	316_SOP82412	GGAATTTCTACTCTTGTAGATGAATTGGAAGCGGACGGAGGGGGCCGGCATGGTCCCAGC	AGTAAGCTCGTCAAAAAACCAAATCCAGGTTGTCGAATATTGTTTTAGAGCTAGAAATAG
198	317_SOP82010	GGAATTTCTACTCTTGTAGATGATGCCGCTGTGGCCGGGTTCGGCCGGCATGGTCCCAGC	AGTAAGCTCGTCAAAAAAGCGCTAAATATCTGTTTAGTAGAGTTTTAGAGCTAGAAATAG
199	318_SOP82009	plasmid was ordered in TWIST	AGTAAGCTCGTCAAAAAATCTAAAATCTCTTCGAAAAACTTGTTTTAGAGCTAGAAATAG
200	319_SOP82485	plasmid was ordered in TWIST	AGTAAGCTCGTCAAAAAACCAGTTCTCTGAAACTGAACGATGTTTTAGAGCTAGAAATAG
201	320_SOP82420	GGAATTTCTACTCTTGTAGATGACAGCGTCAAAGGAGAAATAGGCCGGCATGGTCCCAGC	AGTAAGCTCGTCAAAAAACCCAAAGTTCAAAAACTCATTGCGTTTTAGAGCTAGAAATAG
202	321_SOP82364	GGAATTTCTACTCTTGTAGATAAACACAAAGAAAGCTTCGCCGGCCGGCATGGTCCCAGC	AGTAAGCTCGTCAAAAAAAAAGACAGACTTACCAATGAAACGTTTTAGAGCTAGAAATAG
203	322_SOP82354	plasmid was ordered in TWIST	AGTAAGCTCGTCAAAAAATAGCCCCAAAAGTTCAACTTCTGGTTTTAGAGCTAGAAATAG
204	323_SOP82247	GGAATTTCTACTCTTGTAGATTCATAACCTCGAGTAATAATCGGCCGGCATGGTCCCAGC	AGTAAGCTCGTCAAAAAAATCAGCTTACCAACTAACGCACGGTTTTAGAGCTAGAAATAG
205	324_SOP81850	GGAATTTCTACTCTTGTAGATATGTCCATATGAACTATATTTGGCCGGCATGGTCCCAGC	AGTAAGCTCGTCAAAAAACAAGGTGATTGATCTTCTATATGGTTTTAGAGCTAGAAATAG
206	325_SOP81825	GGAATTTCTACTCTTGTAGATTCAGACCGTTTCTCAACCAACGGCCGGCATGGTCCCAGC	AGTAAGCTCGTCAAAAAACTTTATAACTTGATCAATTTTTGGTTTTAGAGCTAGAAATAG
207	326_SOP81680	plasmid was ordered in TWIST	AGTAAGCTCGTCAAAAAACTACCGCATTGACAGCGAGCTTCGTTTTAGAGCTAGAAATAG
208	327_SOP82795	plasmid was ordered in TWIST	AGTAAGCTCGTCAAAAAAGTATTTCGTGGATTTGGCACAGAGTTTTAGAGCTAGAAATAG
210	329_SOP81964	GGAATTTCTACTCTTGTAGATCTGACATCGCTTCCCCCAATTGGCCGGCATGGTCCCAGC	AGTAAGCTCGTCAAAAAAATATCTGAAGCCTCCAAGCCTGCGTTTTAGAGCTAGAAATAG
211	330_SOP82891	GGAATTTCTACTCTTGTAGATGGTGACCTCTAAAAAACTTCAGGCCGGCATGGTCCCAGC	AGTAAGCTCGTCAAAAAAAGGTCACCGAAATATAATCAATCGTTTTAGAGCTAGAAATAG
212	331_SOP82753	GGAATTTCTACTCTTGTAGATCCCTCCTCTATTGATCCTGAAGGCCGGCATGGTCCCAGC	AGTAAGCTCGTCAAAAAATTCAGCGTCCCTATCGATCCGTTGTTTTAGAGCTAGAAATAG
213	332_SOP82713	plasmid was ordered in TWIST	AGTAAGCTCGTCAAAAAACCGTAAAGGGAGACGAGCTGTACGTTTTAGAGCTAGAAATAG
214	333_SOP82692	GGAATTTCTACTCTTGTAGATGTCTTGGCAGAGCGTTTGGAAGGCCGGCATGGTCCCAGC	AGTAAGCTCGTCAAAAAATCACACGGAGAACAAATTGACGCGTTTTAGAGCTAGAAATAG
215	334_SOP82406	GGAATTTCTACTCTTGTAGATGCGACATTCATCAATCTCGACGGCCGGCATGGTCCCAGC	AGTAAGCTCGTCAAAAAACAACGATGTCTCACTAGCGTAGTGTTTTAGAGCTAGAAATAG
216	335_SOP82193	GGAATTTCTACTCTTGTAGATCTGCGGATATCCGACGCAAGGGGCCGGCATGGTCCCAGC	AGTAAGCTCGTCAAAAAAGACGCAAGGAACGGTACACTCATGTTTTAGAGCTAGAAATAG
217	336_SOP82191	GGAATTTCTACTCTTGTAGATATGACCGTCGGCTTGACCCGCGGCCGGCATGGTCCCAGC	AGTAAGCTCGTCAAAAAATCGATCAAAAGATCAACTTTGTTGTTTTAGAGCTAGAAATAG
218	337_SOP81869	plasmid was ordered in TWIST	AGTAAGCTCGTCAAAAAATCCTCAGACACAGAAGTATATACGTTTTAGAGCTAGAAATAG
219	338_SOP81784	GGAATTTCTACTCTTGTAGATGCTCTGCTGCAAAGCACAAAGGGCCGGCATGGTCCCAGC	AGTAAGCTCGTCAAAAAACTCTTCTTGTATCTTGTTTGTGAGTTTTAGAGCTAGAAATAG
220	339_SOP81731	GGAATTTCTACTCTTGTAGATATCGCCTTGCGTCAGGATGTTGGCCGGCATGGTCCCAGC	AGTAAGCTCGTCAAAAAATTACTTAATCTTGACGAAGAACTGTTTTAGAGCTAGAAATAG
221	340_SOP81728	GGAATTTCTACTCTTGTAGATATTCTACCATTGACGATTTCGGGCCGGCATGGTCCCAGC	AGTAAGCTCGTCAAAAAATTGTCATTATTGTAAGTTGAATTGTTTTAGAGCTAGAAATAG
222	342_SOP82667	GGAATTTCTACTCTTGTAGATGGACTCTGGTGACGGTGTTACGGCCGGCATGGTCCCAGC	AGTAAGCTCGTCAAAAAATTAGTGACGATACCGTGCTCGATGTTTTAGAGCTAGAAATAG
223	343_SOP82880	plasmid was ordered in TWIST	AGTAAGCTCGTCAAAAAATTGCAGTCGAAACTGGATAAGCTGTTTTAGAGCTAGAAATAG
224	344_SOP82105	plasmid was ordered in TWIST	AGTAAGCTCGTCAAAAAAATAAGACCAATGACCAGTTTAACGTTTTAGAGCTAGAAATAG
225	345_CAY71302	plasmid was ordered in TWIST	AGTAAGCTCGTCAAAAAAATCGGAGTCAAATATGAAGAAACGTTTTAGAGCTAGAAATAG
226	346_SOP83633	plasmid was ordered in TWIST	AGTAAGCTCGTCAAAAAACTAACAGACCTTCTTTTAGAAGAGTTTTAGAGCTAGAAATAG
227	347_CCA37272	plasmid was ordered in TWIST	AGTAAGCTCGTCAAAAAAACCAGAACAAGTTCAATTACAGCGTTTTAGAGCTAGAAATAG
228	348_SOP83505	plasmid was ordered in TWIST	AGTAAGCTCGTCAAAAAACATTTTCAGTATGCCTGACTATCGTTTTAGAGCTAGAAATAG
229	349_SOP82944	plasmid was ordered in TWIST	AGTAAGCTCGTCAAAAAAAGAGCCCACCAAACGGTTGAGTGGTTTTAGAGCTAGAAATAG
230	350_SOP83615	plasmid was ordered in TWIST	AGTAAGCTCGTCAAAAAATGTATCCCTTGTTGAGAGCCAAAGTTTTAGAGCTAGAAATAG
231	351_SOP78783	plasmid was ordered in TWIST	AGTAAGCTCGTCAAAAAAAATTCAGAAGGAAGAAAAGCAACGTTTTAGAGCTAGAAATAG
232	352_SOP83425	plasmid was ordered in TWIST	AGTAAGCTCGTCAAAAAACTCTGTCCATCATTATTTATTCAGTTTTAGAGCTAGAAATAG
233	353_SOP83838	plasmid was ordered in TWIST	AGTAAGCTCGTCAAAAAACAAACGTTTTAAATAAAGAAATCGTTTTAGAGCTAGAAATAG
234	354_SOP83139	plasmid was ordered in TWIST	AGTAAGCTCGTCAAAAAATCTTTGTTACATTTTCCTTTGCCGTTTTAGAGCTAGAAATAG
235	355_SOP83098	plasmid was ordered in TWIST	AGTAAGCTCGTCAAAAAATCTTCTGAAAGGGTCGGCGTAGTGTTTTAGAGCTAGAAATAG
236	356_SOP83310	plasmid was ordered in TWIST	AGTAAGCTCGTCAAAAAAGGCGTCATAAAGTTTGGTGACATGTTTTAGAGCTAGAAATAG
237	357_SOP83215	plasmid was ordered in TWIST	AGTAAGCTCGTCAAAAAACGGGAGGAAGCAGTCAGTCTTCTGTTTTAGAGCTAGAAATAG
238	358_SOP83669	plasmid was ordered in TWIST	AGTAAGCTCGTCAAAAAATCTTGGTTTTGTTGTTGCGCTATGTTTTAGAGCTAGAAATAG
239	359_SOP83679	plasmid was ordered in TWIST	AGTAAGCTCGTCAAAAAACTTGTTGCATCGGTGGAGGTAGTGTTTTAGAGCTAGAAATAG
240	360_SOP83602	plasmid was ordered in TWIST	AGTAAGCTCGTCAAAAAAGAAATGCCGTCGTTGACAGTTTGGTTTTAGAGCTAGAAATAG
241	361_SOP83512	plasmid was ordered in TWIST	AGTAAGCTCGTCAAAAAACTGAGTTTGACGATAAAGAGAACGTTTTAGAGCTAGAAATAG
242	362_SOP83494	plasmid was ordered in TWIST	AGTAAGCTCGTCAAAAAAGTTACTGAAGAAAATGTTGTGTTGTTTTAGAGCTAGAAATAG
243	363_SOP83100	plasmid was ordered in TWIST	AGTAAGCTCGTCAAAAAAGGAAGTTGAGTCCGTTGACAATAGTTTTAGAGCTAGAAATAG
244	364_SOP83078	plasmid was ordered in TWIST	AGTAAGCTCGTCAAAAAACAACTTGTGTCCCATCTTGTCTTGTTTTAGAGCTAGAAATAG
245	365_SOP83926	plasmid was ordered in TWIST	AGTAAGCTCGTCAAAAAACTCAACAAGACCCTGAGCAATCTGTTTTAGAGCTAGAAATAG
246	366_SOP83211	plasmid was ordered in TWIST	AGTAAGCTCGTCAAAAAAAGTCAAAGTGTTCGATCTTGTCAGTTTTAGAGCTAGAAATAG
247	367_SOP83514	plasmid was ordered in TWIST	AGTAAGCTCGTCAAAAAATTGGCAAGCTTTCGCTCTTGATTGTTTTAGAGCTAGAAATAG
248	368_SOP83805	plasmid was ordered in TWIST	AGTAAGCTCGTCAAAAAATCTTTTCTAAAAAGTGCAAGTACGTTTTAGAGCTAGAAATAG
249	369_SOP83618	plasmid was ordered in TWIST	AGTAAGCTCGTCAAAAAAGTGACTCCTTAATGTCCTTCAGAGTTTTAGAGCTAGAAATAG
250	370_SOP83755	plasmid was ordered in TWIST	AGTAAGCTCGTCAAAAAAACTCAGCCTGTAACCATCATACTGTTTTAGAGCTAGAAATAG
251	371_SOP83939	plasmid was ordered in TWIST	AGTAAGCTCGTCAAAAAATAAGAATAAAGTGGGTGGGCACAGTTTTAGAGCTAGAAATAG
252	372_SOP83426	plasmid was ordered in TWIST	AGTAAGCTCGTCAAAAAAAGTTTCCGAGATTGTGTCTATCTGTTTTAGAGCTAGAAATAG
253	373_SOP83813	plasmid was ordered in TWIST	AGTAAGCTCGTCAAAAAATTATCAGATTCCTTCAGGTAACTGTTTTAGAGCTAGAAATAG
254	374_CCA38518	plasmid was ordered in TWIST	AGTAAGCTCGTCAAAAAAAGTAGAATGCAGCCCTCCGTTTGGTTTTAGAGCTAGAAATAG
255	375_SOP83674	plasmid was ordered in TWIST	AGTAAGCTCGTCAAAAAATGTATCTGTGGCCAACCTGCCAGGTTTTAGAGCTAGAAATAG
256	376_SOP83656	plasmid was ordered in TWIST	AGTAAGCTCGTCAAAAAATATAAATATTGTTGGCATGTCAAGTTTTAGAGCTAGAAATAG
257	377_SOP83369	plasmid was ordered in TWIST	AGTAAGCTCGTCAAAAAACCACGAGAACATCATCAGTATCCGTTTTAGAGCTAGAAATAG
258	378_SOP83943	plasmid was ordered in TWIST	AGTAAGCTCGTCAAAAAATGGGACTTCACACTTTTCAGCGAGTTTTAGAGCTAGAAATAG
260	382_SOP83132	plasmid was ordered in TWIST	AGTAAGCTCGTCAAAAAATCCTCTTTCCCTGATAATTTCCGGTTTTAGAGCTAGAAATAG
261	383_SOP83230	plasmid was ordered in TWIST	AGTAAGCTCGTCAAAAAATCGTTCTCTAATTCTAATAATATGTTTTAGAGCTAGAAATAG
262	384_SOP83036	plasmid was ordered in TWIST	AGTAAGCTCGTCAAAAAAAATTGAATTGATTAGTTCAGCAAGTTTTAGAGCTAGAAATAG
263	385_SOP83570	plasmid was ordered in TWIST	AGTAAGCTCGTCAAAAAAACACAAAAAGAAGGATGAAAAAAGTTTTAGAGCTAGAAATAG
264	386_SOP83149	plasmid was ordered in TWIST	AGTAAGCTCGTCAAAAAATCTGAAAAAGATATGATGTGACTGTTTTAGAGCTAGAAATAG

## Sheet: S4_Donor_DNA_fragments
#	Internal_gene_number	Donor_DNA_designed_for_CRISPR-Cas9_plasmids	Donor_DNA_designed_for_CRISPR-MAD7_plasmids	Group
1	126_SOP79609	TCTTTATGAAGGCCTGCAGGATATCAATGTCCAATACGACGCGATGTTAACAGGTTACATTCAAGGAGCAGATGGAGTCGAGGCGATGGGCAAGGTGTGCTTGGATCTGAAAGAACGAACCCCAGGTATATGTTACCAGTGGCTGCTGCCAGTGGCGATAAGTCGTGTCTCTATTATTACTTGACCCGGTGATGGGAGACGAAGGAGAGCTATATGTGAGCGCGGATGTGATTCCCGCTTATAGACGCATCTTGGGCTACAAAAAAGTCGACATTATAACGCCTAACCAATACGAGGCTG	ATATGTGAGCGCGGATGTGATTCCCGCTTATAGACGCATCTTGGGCTACAAAAAAGTCGACATTATAACGCCTAACCAATACGAGGCTGAACTACTTGTTGGTTTTATGCAGCATTAACAACACTGATGATGTTACCAGTGGCTGCTGCCAGTGGCGATAAGTCGTGTCTTTTGAGGAAAGCCTTAAAGGTCTTTCACGAGGATTTTAATGTTATGCATGTGGTCATCTCCACCTTTTCGTTCACTAAGAATAAGGATTTTTTCTACTGTGTCAGTTCCACCAAAACCTCTTACAAGAAG	Control
2	137_SOP79782	GTGTAGTTCGTCAGGCTAGAGACAATGCTACCAAAGAGAATTATGCCATTAAGATTATCTTGAAAAAAACTCTAAATGGAAATGAGAAGATGATTATGGACGAAATTGCAGTCTTGAGCAAGCTTAATCATGTTACCAGTGGCTGCTGCCAGTGGCGATAAGTCGTGTCTTAAGCATATCGTAGGTTTCAAAGATTTCTTCGAAAGTAAGGACAAGTTCTTTCTCGTAACTCAATTGGCTACAGGCGGAGAGTTGTTTGATAGAATTATTGAAAAGACAAAATTCAAAGAAGCTGACGCT	GGTGTAGTTCGTCAGGCTAGAGACAATGCTACCAAAGAGAATTATGCCATTAAGATTATCTTGAAAAAAACTCTAAATGGAAATGAGAAGATGATTATGGACGAAATTGCAGTCTTGAGCAAGCTCCATCTGTTACCAGTGGCTGCTGCCAGTGGCGATAAGTCGTGTCTATAAGCATATCGTAGGTTTCGCACAAAGATTTCTTCGAAAGTAAGGACAAGTTCTTTCTCGTAACTCAATTGGCTACAGGCGGAGAGTTGTTTGATAGAATTATTGAAAAGACAAAATTCAAAGAAGCTG	Control
3	169_SOP79711	CAGCCAGGTTTCAACCTTACGTCACTCATAACAATCACAACTCACCAAATGTCGTAAGTTCTTCTTACATGTCCCAAATGGCGATTCAAAGACCTTCATCGGAAGCTGTCTCTACTTCTGTCCTTACCAATGTTACCAGTGGCTGCTGCCAGTGGCGATAAGTCGTGTCTTGGAGGTGTTGGCAGTTTCCAGCCTGCTGTAGCAGCTCCTACTACCAACTTATCCACAGACAATGCCTTTTCAAAGCCGATACCGGTGGTGACACCTCAACATCCTGGCAGTGGGTTCCATCCAACGTTG	CCAACCTTCAGAATCGCAGGACTCAGCCTGCCTTTCTAGAGCCAGAATTGTACTCCAATTCCCCCAATGAGCAAGCAGCCAGGTTTCAACCTTACGTCACTCATAACAATCACAACTCACCAAATGTCGTTGTTACCAGTGGCTGCTGCCAGTGGCGATAAGTCGTGTCTAAGTTCTTCTTACATGTCCCGCACAAATGGCGATTCAAAGACCTTCATCGGAAGCTGTCTCTACTTCTGTCCTCCCCAATGGAGGTGTTGGCAGTTTCCAGCCTGCTGTAGCAGCTCCTACTACCAACTT	Control
4	196_SOP79058	TCACCAAACACCTAACAGCGCAAAGAAAGAGTATCCTAAGAAAGAAGTTAAGGCTAAATCCAAGAAGTCTCAACCGCGTTCTACGACATCCACGACTACTGCATCTACTAAAGCTCAACTGACGTAATCGTGTTACCAGTGGCTGCTGCCAGTGGCGATAAGTCGTGTCTTCTAATCCAAGCACAAAAAGTTCATGGGCGGCTGCTCTACATCAGAAACAAGAGGATAAACCTTCTTCAACCGTAACTCCCACTACTGAAACCGAAACTCCAAATGGCGAAAACGCATCTCAGTCTCCAG	CCTCAATGTGATTATAGAAAACATTATCAGCGGAAAAATAAACAAATGGACTGATCCATCAGCTAAGAAGGAGAAGAAAAAGAGAGAAGAATCCTTTAATGCAAGTGAAGAATTATCAACTCCCTCTTATTGTTACCAGTGGCTGCTGCCAGTGGCGATAAGTCGTGTCTCACCAAACACCTAACAGCGCGCACAAAGAAAGAGTATCCTAAGAAAGAAGTTAAGGCTAAATCCAAGAAGTCTCAACCGCGTTCTACGACATCCACGACTACTGCATCTACTAAAGCTCAACTGACGCCA	Control
5	311_SOP82238	GAATTACAAAGGGAAGGTTATTCGTTTGAGATTGGCTGACCAGCTTGTTCTCTCGAAGGAAATTTTTGAGTTCGTGAATTCTTTCCGCCCTCAACTCCATCAACTCATTGCAATGGAGTTGATTTAAGTCTGTTACCAGTGGCTGCTGCCAGTGGCGATAAGTCGTGTCTTCTAGTAGATTTTTGACGACATTGGAACAAGAAAGTGGTATAGCCATTAAGAAGGATACTCATGGAATTATTATGCCTTTGATCGGGCTACCAGAGCAAAGAAAAAGAGTCTCTAAACACATCTCCCTAT	TGACCAGCTTGTTCTCTCGAAGGAAATTTTTGAGTTCGTGAATTCTTTCCGCCCTCAACTCCATCAACTCATTGCAATGGAGTTGATTCCAGTCTCTAGTAGATTTTTGCTTGACGACATTGGAACAAGATGTTACCAGTGGCTGCTGCCAGTGGCGATAAGTCGTGTCTAAGTGGTATAGCCATTAAGAAGGATACTCATGGAATTATTATGCCTTTGATCGGGCTACCAGAGCAAAGAAAAAGAGTCTCTAAACACATCTCCCTATATACAGATCCCGTTCAAAACCATTTAACTGTG	Control
6	338_SOP81784	ATTCAGCATTTGAACGGATCTACAGAGGATGCTGTTATCGCACAACAGCTGGATATAGCCCAAGAACTGTCGTTTGTTCATGATTTGTTAGTAAGTAGTGGAGGAGACAAGGAGAAAATATCTGTATTCATGTTACCAGTGGCTGCTGCCAGTGGCGATAAGTCGTGTCTCAAACAAGATACAAGAAGAGTTTGAGACAAAATTGAAAGAGAATATGAAAAAGCTCTCGCTTACAGGCGACACTTCTAAGAGACTATTAGACATCAGCCTGGTAAAGAATCAACAACGTGATATTAATTC	AATTGAAAGAGAATATGAAAAAGCTCTCGCTTACAGGCGACACTTCTAAGAGACTATTAGACATCAGCCTGGTAAAGAATCAACAACGTGATATTAATTCGTCTTTATGCAGCTCTGCTGCAAAGCACAATGTTACCAGTGGCTGCTGCCAGTGGCGATAAGTCGTGTCTAGGATATAGCACATGGGGGCCGTGTGTTGGCAACTAAGGTTGATAAGAAGAAGCTCATAAAAGCTGAGGCCAAAATTGCCAAGAAGGTTGCCAAACGTGCCAATAAGTTTGTAAAATATGAAGCCTCCAA	Control
7	348_SOP83505	GTCATAGACCAAGCCACCCGTTTTCGCCACCCTCAATGGACGGAGCTAGTCTTCGCAAGAAAATGAAAGGAAAGGACAAGGATCGTAAGGAGAAGCGTCGTTTGAAGGAGGAACATGCCTACAATATGATTGTTACCAGTGGCTGCTGCCAGTGGCGATAAGTCGTGTCTAGTCAGGCATACTGAAAATGTTGATGGGGGATTCTTAGCGCCTTATGGTACTTACCGATCGAACTTAGACTATGATACAAACATTGTCCGGAACTTGATAATAGACAGAAGAATCGCCCCATTTTATACT	GCCTTATGGTACTTACCGATCGAACTTAGACTATGATACAAACATTGTCCGGAACTTGATAATAGACAGAAGAATCGCCCCATTTTATACTCCTCTGCAAGACTTTGTGCGAAGATGACTGGTCCGACGATGTTACCAGTGGCTGCTGCCAGTGGCGATAAGTCGTGTCTAAAATTACTGGAGATTCTACGTTCACTTCCATTACACGCTCCTCTTACCGAAGATTCATTGGCACTAGAGCCGGAAGATGAAGATGACCATCGGTTGCACAGTTCTAACGGATCGTTTAGGAGGAAGGAT	Control
8	369_SOP83618	ACATCAAGGAAGGTGACTCCTTAATGTCCTTCAGATGGTCCAAGCGACTTATGTTTCTTGGAGAATCCTCATTAGACTTTTATAAGAGTGAGAATAAACGGCAAGACGAGTTGTCCTATAGCATTACTTATGTTACCAGTGGCTGCTGCCAGTGGCGATAAGTCGTGTCTCTTGAACGTTGCAAACTTGGTAAGAAACCAAATTCGTTCTCATTGTTTTGAAATTAGCAACTCCAATGATAAGCATCTATACGTGTCATTCAAAACAGACCAAGAGCTTTATGATTGGATAGATGTCATT	TTAGACTTTTATAAGAGTGAGAATAAACGGCAAGACGAGTTGTCCTATAGCATCCCTTACTTGAACGTTGCAAACTTGGTAAGAAACCAAATTCGTTCTCATTGTTTTGAAATTAGCAACTCCAATGATATGTTACCAGTGGCTGCTGCCAGTGGCGATAAGTCGTGTCTAGCATCTATACGTGTCATTCGCACAAAACAGACCAAGAGCTTTATGATTGGATAGATGTCATTATGGCCAAATGCCCAATAAACTCGGGAGGTGGTACTCCTGTCTCCAAACCTACCAATTTCACACATA	Control
9	382_SOP83132	AGTCTGAAGCAAATAGCCCAGTTTGGACAAACTCCGTCTACCCCACAGATTTTCAGGTCATCCGTGTTCCTTTTGGATGAATTACCGGTTCGTTTGAGCAAACGAATAACGTTACTGAGAAATCTACCGGTGTTACCAGTGGCTGCTGCCAGTGGCGATAAGTCGTGTCTAAATTATCAGGGAAAGAGGACTGCAAGCTCCTTTTTTGGAATGGGCTAGAACGTATGAAAAGACATTTGTACAAGTATTGAAATTCAAGCGTGCTTTTGGGTTCATGAACAATGAAGATGAAATCTCACG	ATCCCCCGGAAATTATCAGGGAAAGAGGACTGCAAGCTCCTTTTTTGGAATGGGCTAGAACGTATGAAAAGACATTTGTACAAGTATTGAAATTCAAGCGTGCTTTTTGCTGGGTTCATGAACAATGAAGTGTTACCAGTGGCTGCTGCCAGTGGCGATAAGTCGTGTCTATGAAATCTCACGCTTGGTGGACCGTGTCCATTCAGAACACTCATATTCGAACGTAACTCCCATAACCACTGAGTTGAAAAACCGACTGCTGAAAGAAAGTGACGTCTCGGGAACTCTGATGAATAAAGA	Control
10	359_SOP83679	CGACAAATTGGTGGCTGTCAAGTATGTGGCATCTCCTAATGAGATCACACGATACAAGGAGATGAGACTCAAGAACAATTTCAGTGACATATCCGATACTGCCAGTTCGGACAATAACTCTGTATAGACTTGTTACCAGTGGCTGCTGCCAGTGGCGATAAGTCGTGTCTACCTCCACCGATGCAACAAGTTTGGTCAACGTCGATGCAGTACATCCTGATTCTGCTGACAAGAGTAAGGAGCCAACAAATTTGACTAACTTAATCAGGGAAACCAAATTAGAAGTTGATATTTTGCGCA	GTTTGGTCAACGTCGATGCAGTACATCCTGATTCTGCTGACAAGAGTAAGGAGCCAACAAATTTGACTAACTTAATCAGGGAAACCAAATTAGAAGTTGATATTTTGTGCGCGCAAGCTGGGCTTGCATATGTTACCAGTGGCTGCTGCCAGTGGCGATAAGTCGTGTCTTCAACATCGCAACCCTCTACGACACATTTGAAAACTACATTGTCTTGGAATACTGCTCCCGGGGAGACTTATACGAGGCAATTCGCAATGGAGTTGGTCCTTCATCCACGCATGATGTCATTGATGTTAT	Main
11	361_SOP83512	GACTTTGGAAGGTCTGTTGAACGCACCACAATCCGAAGTTGATGTGTACTCAGATGCAAATCAGAACACTAACCGTGACAAAAATCGATTCAGCGTGGCATCAGAGGATACTGAGTTTGACGATAAAGAGTGTTACCAGTGGCTGCTGCCAGTGGCGATAAGTCGTGTCTAACATAAGACGAAGCTCAAAGCGGTTTTCCATGGCTTCTACTGTCTCTTCATCTTCAAGTTTCAAGACCGTTGCTCAAAAAGTCGCAAACAAAATCACTTCAGTCTCAGTGCACTCTGATTCTTCAAGAG	AACTTGAGACGTTCGTTTACCTCATTGACTTTGGAAGGTCTGTTGAACGCACCACAATCCGAAGTTGATGTGTACTCAGATGCAAATCAGAACACTAACCGTGACAAAAATCGATTCAGCGTGGCATCAGTGTTACCAGTGGCTGCTGCCAGTGGCGATAAGTCGTGTCTAGGATACTGAGTTTGACGATGCATAAAGAGAACAGGAGACGAAGCTCAAAGCGGTTTTCCATGGCTTCTACTGTCTCTTCATCTTCAAGTTTCAAGACCGTTGCTCAAAAAGTCGCAAACAAAATCACTT	Main
12	363_SOP83100	GTGGCCAAGCACCAGATCGAGTACTCTACCTCTGCTCAGGATGATATCAAAAGAAAGCGTTCTCAGATCATCTCTTCCGAAGGTATTTCCCTGACAGTTTCTGACGACTTGGAAGTTGAGTCCGTTGACATGTTACCAGTGGCTGCTGCCAGTGGCGATAAGTCGTGTCTATAATACTGGTCCAACTTTGCAATTTCCTCAGCCAGGCTGGGTTGAATGTCGTCCAAGTCACATCTTGGCCAACGCCGTTCAGTGTCTTGCTGCTTGTTTAGTCACCATGGAGAACAAGAACTTGGACCG	GAGTCCGTTGACAATAAGGCTGGTCCAACTTTGCAATTTCCTCAGCCAGGCTGGGTTGAATGTCGTCCAAGTCACATCTTGGCCAACGCCGTTCAGTGTCTTGCTGCTTGTTTAGTCACCATGGAGAACATGTTACCAGTGGCTGCTGCCAGTGGCGATAAGTCGTGTCTAGAACTTGGACCGAGATGAAGCAAAAAAATAAATACAAGCTCATATCTATCGGTGTTGCCAACATGAGAGAGACCACGGTTGTTTGGTCCAAGAAGACAGGAAAGCCTCTTTACAACGGTATTGTGTGGA	Main
13	366_SOP83211	GATGGTAGAGTATTTGCAATCAAAAACGGATTAGACAACTCAAAAGAAACTGTGGAGACTATGCTACGTGAATTCGTTTTTGTGCTTAGTTTACAACCCCATCAACATGTAGTCAAAGTGTTCGATCTTGTGTTACCAGTGGCTGCTGCCAGTGGCGATAAGTCGTGTCTTCAATAGTCCAAGATCAGTGCACCTTTGTATGGAGTCTTGCACGACGACTTTATGGAAACTGTTACGTCAGAACAGGCACTCTGTTCGCAATAAATTGGACCGGGAGACAAGATTATGCTATTGGGGGCA	GGCAGCTTTGGTTCTGTCATGGAACATCGAACCTTCGATGGTAGAGTATTTGCAATCAAAAACGGATTAGACAACTCAAAAGAAACTGTGGAGACTATGCTACGTGAATTCGTTTTTGTGCTTAGTTTACTGTTACCAGTGGCTGCTGCCAGTGGCGATAAGTCGTGTCTAACCCCATCAACATGTAGTCGCACAAAGTGTTCGATCTTGTCAAGGGTCCAAGATCAGTGCACCTTTGTATGGAGTCTTGCACGACGACTTTATGGAAACTGTTACGTCAGAACAGGCACTCTGTTCGCA	Main
14	377_SOP83369	ATACATCTGCCTTCACAACAAAAGGTTGCCATCAAAAAGATTGTCCCGTTTTCGAAACCTATGTTCTGCTTACGCACTTTGAGAGAACTCAAGCTGCTGAAGCATTTCAACCACGAGAACATCATCAGTATGTTACCAGTGGCTGCTGCCAGTGGCGATAAGTCGTGTCTTCCTTAACATCCAAGTTCCATACGATTTTTCATCCTTCCATGAAGTTTACCTTATTCAAGAGCTTATGGAGACAGACTTGCATCGAGTGATTCGTACTCAACAACTAAGTGATGACCACTGTCAATACTT	CGAGTGATTCGTACTCAACAACTAAGTGATGACCACTGTCAATACTTTGTTTACCAGACTTTGAGAGCATTGAAGGCTTTACATTCCGCCAATGTTTTGCATCGAGATCTGAAGCCTTCTAATCTACTTTTGTTACCAGTGGCTGCTGCCAGTGGCGATAAGTCGTGTCTTGAACGCTAATTGCGATCTGGCAGAAAGTTTGTGATTTTGGTTTAGCCCGCTCTGTGGCGAAAACAGAAGACAATTACGGTTTCATGACCGAATACGTGGCGACACGATGGTATCGTGCTCCAGAAATCA	Main
15	383_SOP83230	TGCCTCCTCCGACAATGAGATATTATTTGACTCACAACAATCACCAGATATGACCACCATCAGTGGTAGTTTCCAATCGCCACTTACCCCATTCATCGTAGACTCTGCTACCTTTACTCATAAATAAATATGTTACCAGTGGCTGCTGCCAGTGGCGATAAGTCGTGTCTTTATTAGAATTAGAGAACGAAATCTCCTCCATATGTGCAAGAGTTCAAGGCTCAGTGCCAAAGTCCTCACTTTGCATAGATGAAAGGCTCTATTCTGTCAAAATAGGAAGACTTGTTGGAACCGGTGGCG	GTAGACTCTGCTACCTTTACTCATAAACCAATATTATTAGAATTAGAGAACGAAATCTCCTCCATATGTGCAAGAGTTCAAGGCTCAGTGCCAAAGTCCTCACTTTGTGCGCATAGATGAAAGGCTCTATTGTTACCAGTGGCTGCTGCCAGTGGCGATAAGTCGTGTCTTCTGTCAAAATAGGAAGACTTGTTGGAACCGGTGGCGACTCAAGAATATTCGATTGCACTCTTACCGGTAACGTTCCCAATATACCACTTCCACGTGAACCACTCGTGATTAAGATACCTTTGAATAAAT	Main
16	384_SOP83036	TTGTATCTTCTTGTTTTCTTCACAATGGGAGTTTTTTCTGAGCATCCTTACACTTCAATCACCACAACGCTGGATCAAATCACCGCTTTACCTAAGGATCAAAGTGACGATGTGATAGAGTCAATAATTGTGTTACCAGTGGCTGCTGCCAGTGGCGATAAGTCGTGTCTCTGAACTAATCAATTCAATTCTTATCTCCACCACAGGACAGTACGAAGCAGCCAGGATAATTCGCAAGAAACTCAAGTACGGCTCGTTAAACCAACACATAAACGCTTTAAAGGTGCTTGATCTTATCGT	GATAATTCGCAAGAAACTCAAGTACGGCTCGTTAAACCAACACATAAACGCTTTAAAGGTGCTTGATCTTATCGTAGGAAATGGAGGTCCCAGCTTGAGCCAGTTTTTGCTATCACGACCAGAAGCTTATTGTTACCAGTGGCTGCTGCCAGTGGCGATAAGTCGTGTCTTGACAGGCTGCGTATCGATACTCGCAGCACCGAAAAGCAAGTTCAACGGTTGGCTATTCGCCTGATTGTTGGTTGGAAAGAACACTTCGAAGGTGAAAAGGCCTATGCGCCCTTGGTACAATTGTTTTAC	Main
	The feature of the main group is that CRIPSR-MAD7 plasmids do not provide indels whereas CRISPR-Cas9 plasmids generate indels
	The feature of the control group is that both, CRIPSR-MAD7 and CRISPR-Cas9 plasmids, provide indels

## Sheet: S5_Primers_for_sequencing
#	Internal_number	Forward_primers	Reverse_primers
1	118_SOP79755	CCCACCTTTTCTTGGTGTCA	CGGATCGAGGAAGAGCTAGA
2	119_SOP79746	ATGTCAAGATCCAGTGACGC	CTCTCCGCTGACACCAAAAT
3	120_SOP79535	GGGAGTCTCAGTTCAATCTCG	GCTGAAGCTTCTGTTCCTGT
4	121_SOP79094	TTGACGAAGAAACAGCGGAG	GTACCGTAGTTACCACGACC
5	122_SOP79853	GTGGCCAAAGGCACTATCAC	CGCTGAGTCTTTCCAATGGT
6	123_SOP80261	ATGCCAGTGTTCCGAAGAAG	AAAATCAGCGGACAGAAGCA
7	124_SOP79875	TCTCGATCTGGCTCTAGGAC	ATCGTACAGTTTGGGGGTCT
8	125_SOP79735	ATTGGGACTATGAGAACTACCAG	CAAAATAAGGGTGCGCCAAG
9	126_SOP79609	TCCATTCAGTCACATGTTGCG	TCTTTCCTTGTACGGCAACG
10	127_SOP79943	TGTTGCCTTGGAGCTCATTG	TGTTGCACCTGTTGTTCCAG
11	129_SOP79994	ATTTGTACTGGCCTGCTGTG	CATGTCGTCATCATCCTGGG
12	130_SOP79299	TTTGTCAACCGGTGTGTTTTG	TGTTTTGTAGGCTTCACCCTC
13	131_SOP79198	TATGCGAGGTTCCCTCCTAC	CAATATCCACGCCGGGATTC
14	132_SOP78783	AGCACTATGGAATTTCAGGCG	CAGGCTGACAACCGTGTG
15	133_SOP79665	AAGCGGCTTCATTCGCTG	ATCCACTCATTTTGCGGTCC
16	134_SOP80131	CCTAAGGGTGGTTTGGAAGC	AAGGTTCCGGTGTATCCTGA
17	135_SOP79861	TACGGAAGAGATGGACCAGG	TGAGCTCCCCAATGTGAGTA
18	136_SOP79848	ACGTCAACGGTGTATCTGAAC	TTTTCACCCTTGCATCGTCA
19	137_SOP79782	GACAGCCCAGTTCCTACAAC	CGCCTCTGTCTTCTTTGAGG
20	138_SOP79784	GAGGACAATGCCGCTTCTTC	CAATGGGGATGCAAGACAGT
21	139_SOP79786	TGAGGATGGCAAGCAATGAC	CTTGGTTATTGCCGGTGACT
22	141_SOP80168	AGAATGTCAAGAACGCTAGGAC	GACAAGTCCAAATCGTCCCG
23	142_SOP80093	TCCTTATCGCTTCCGGGG	TCTGGCACTTCGAAAACAGG
24	143_SOP79626	TTTGGAAAAGCTTGCTAGTTTGG	AGATGGAGGAAAGCTGAGGG
25	144_SOP79606	TGCAACAGAGAACACTGTAGTAAT	CCATGGTGCAATTGATGGGT
26	145_SOP79526	CGCAGAATTTGATGCTACGC	GCCGCCAACAAATACAGTTC
27	146_SOP79390	AAAAGACACTCCGCACTCAG	ACGTTTCAGGAGTTTGGAATTGG
28	147_SOP79388	ACAAACCCTTAGGTTGGGAAC	ACAACGTCCTCTTTTTGCTCT
29	148_SOP79155	TTCCGGCAGGACAACTGTAG	TCCTTGGGGTGGAGAATACTG
30	149_SOP79131	ACTCCACGTCTACAGACTCC	CTTTCCATGCAACGCTTGAG
31	150_SOP79463	ACGATTTAGCTCTGCTTTGGAG	TAAACCAGCATTTCGACCCC
32	151_SOP80226	TGGTTCAGTGGAAAGAACTCAG	ACTTCAGGCTGCTGGTTAGA
33	152_SOP80241	AGGCGTTCTTTGCAATCGTC	AGCAAAAGCTAAGGGAGTGC
34	153_SOP78951	ACAACCACGGATCCATGGG	CTCTTCTCTTGAACCTGTGGC
35	154_SOP78836	AGTAGCACCAATATTGACGATGAGG	AATGAAACCAAACAATTGCCCC
36	155_SOP79343	ACAACCATCGTTGGCATCC	TGCAGCTGACAGGTTTGATG
37	156_SOP79015	CAGGGGAATACTCAACTGATGG	TCACTTTGGTGACCATGTCG
38	157_SOP78803	AAAGATGAGCCTACCCTCCC	TCCATCCAAGACAACTCCGA
39	158_SOP78796	TGTGTTGTTGTAGGTGACGG	TCGTACTCGTAGTGGTGACG
40	159_XP_002492459	TTCCCTACCGCTTCAGTCC	TCAACGGTGAACGAAGAAGG
41	160_SOP78740	AGTCCTAGTGCTCACGCAG	TCGTTGAACTGGCTAAACCC
42	161_SOP78704	ACTATTCGGTTCGTGGCGG	CCAAAACTCCATCCTTGGGTTCC
43	162_SOP80064	TTTTGGGAACAAGTGGAGGTC	CCTGGAATCTGATCATCTCGC
44	163_SOP80020	TACTGCTCCCCCAACGAAG	AGTTAAAGGCGTATCAGCGG
45	165_SOP79953	CTTCTAGCCAGAACACTGTGG	TTGGGAACTTCTAAGCAGCG
46	166_SOP79932	GACAAGGAGACTTCCTCGAC	GTCAACCAAAATATCCGGGG
47	167_SOP79909	TTCCCAGACCATCAAAACGC	AAGATCCGTATCTCCATCGG
48	169_SOP79711	CTAAAAGGTGTGCCCATACC	AACACATCGTTAGTAGCGGG
49	170_SOP79608	TTCCAAGCCATTGTCTGGGG	AAAATGGCAATAGGCTCCTTCC
50	171_SOP79522	GCTTTCACCTGATGCTTACC	TATTCCGAATCCGCAGACTG
51	172_SOP79162	GTAGCATCCAAACTGTCCAG	CCCGTCGTAGAGCGTTAAAG
52	173_SOP79086	TATCAGGCAACGTCATCCAC	GAACTGGTAGAGACCTATCG
53	174_SOP80224	TGGCAAGTTCCGTTACAAGC	TGCATCTGGGCCATCTTTTG
54	175_SOP80203	GACGTCAAGTCCCGACTAAG	TGATGAATGCAGATAGGGCG
55	176_SOP80183	CGCTTGACAAAGCAAAACCC	ACCGCAGGATGACCGATATC
56	177_SOP80090	TCAAGCACCAGCATCAGCTC	TTCTGTAAGAAGCAGAGGCC
57	178_SOP79033	GAAAACGTGTTAGACGCCTC	TCCGGTTTGAGGTCGGTATG
58	179_SOP78727	CCCGTCAACCTCTAAAAGAG	CCGTATCATTGCGCTTCAAG
59	180_SOP78867	GCATCAGCGGTTTATCCTAC	CAATTCGCTTGCAGCGTAAG
60	181_SOP79281	GCATTGACCGAATCAGTTCC	GGACTGTTGTAGATGTACCC
61	182_SOP80070	ACACGTAGTGCAATTGGACG	TGTGTCTCGTGGCATGTAAC
62	183_SOP80173	CTTGGCAACAAGATCCTTGG	TCAAGTTTCCAGCTTCAGCC
63	185_SOP79748	CAACTACCAAAAGACGGAGC	GCGATCCATTTGTTCCTTCC
64	186_SOP79793	GGATCCAAGTTGACATTCGC	GTGATGTAGTCGTGGAATCG
65	187_SOP79488	AGGATCTAAGAAGCAGAAGAATGGC	GCAAAGGTTCCAACTCTCTG
66	188_SOP79325	CCATCTGAGTAACTCAATCAGTCTC	TCTTGACTGTTTGAGGGTGG
67	189_SOP79040	GAACTATTCGAACGGTTGGG	GTTTCGAACTGGTCGTGATC
68	190_SOP78982	CGACAGTTATTCAGGATCGC	CGAAAAAGCCTTCTTCCACC
69	191_SOP78919	GGTACGATCTTTGAGACCAC	TACTCGCCAAGTGTCTACAG
70	192_SOP78874	ACCATTTGTGGTTTCCGCTC	CAGTGTTATGGCACATCCTC
71	193_SOP78826	GATCAAAGACAGGAACGAGG	ACTGGCTCAGAGTTTTCTGC
72	194_SOP78719	TCACAACACGACATCAAGCC	CTGCCAGAGATTGAGCTTTG
73	195_SOP79872	GGCATTCTACTTACAGTCGC	ACATGTGCATTGGGCATTTCTC
74	196_SOP79058	GAGAGAAGCAGCAAGAAAGG	TTGAGAAGTGGGTTGGCTTG
75	197_SOP78952	CAAAGAAGAGCAGACCCAAG	TCCTCTGTCGTTAACTGAGC
76	198_SOP78932	AACTCACCAGGAAGTCCAAG	TCCAGATCGGAAAGATCTCG
77	199_SOP79367	TCCTCTAACCTACTACGAGC	CTCTGGGGTAGTTTCTTCAG
78	200_SOP78901	TCTTGGATCAGGCAAGTCTG	TCTTTACTTCCTTCTTGGACATGCC
79	201_SOP78789	TTCTGATCATGAAGCCGCCC	CATCTGGGAGTAGCTGTTTG
80	202_SOP79515	GACGCTTCACTCTTTAACGG	AAGAGGAGAAGGCTCCGATC
81	203_SOP79866	ACTGATCATCACAGTCGAAACCG	ATTGGCTCTCAGACCTGAGC
82	204_SOP79046	GGCATAATCGTAGACTCAGG	TGTATTCTCCACCCATCTGG
83	205_SOP80623	ATTTAAAGTCGTCCCGGTCC	AGTGGATGTACCTGCAACAG
84	206_SOP80954	CCTTTCCTTGAGGATCGTTC	TCAGGAGCCATAAATGCAGG
85	207_SOP81522	GAAAGGAACATTGCTCAGGG	CAGTATCACCATTGGAGTGG
86	208_SOP81357	TTTGAAACTGAGACCGCCAC	TCCCTTGCTTCAACCATTCG
87	209_SOP81087	CGCAGAACAATCGAAAGAGC	GACTCTTAATGTCGTCCACC
88	210_SOP80809	GACTGAGACACACTGATACC	GTCACAACGACAACCGATTG
89	211_SOP80654	GCAAGAGATGGGGTCAGAAC	TCTGTGGGAACCTGATGTAG
90	212_SOP81582	CTGTCGTAGAAAGTGACAGC	AGTGTCAACGTCTCTCTTGG
91	213_SOP80899	TCCCATGCCTCTCATTTGAC	GGTGGTTTCCAATGCTGTTG
92	214_SOP80843	TGCTTTTGAAGCTCGGATCC	TTGGCCCTTTTATGCCTTTCTC
93	215_SOP80810	TGGATGGCTATCCAAACTGG	CCTCATGAGGGTAGTTTCCC
94	216_SOP80615	GAGCATGCGAGATTAGAGAC	CATGGACTAGAAGAGGATCC
95	217_SOP80326	GGTTGGTGAAGGTACCTATG	CCGACTCTCGTTTTTTCTGG
96	218_SOP81047	TTAATGGTCTTCGATCCCGC	ACACTCTGTGAAGATGTTTCTCCAC
97	219_SOP81416	AGAATAGGCCGAAAGATCGG	GCTTGTTGCTGTGGCTGTTG
98	220_SOP81144	ACAGAAGAGAACGGATTGCC	ATAAGAGCAATTTCCCGCACAC
99	221_SOP80556	CAAAGACGATAGTGGATCGG	ATATCCTCCAGGGGTACTTG
100	222_SOP81478	GCTTGCCTAAATTGTTCGGC	AGCAGTTCTCAGCAGATCAG
101	223_SOP81538	AGATTGCTACTTCTGGGTGC	TATACTCGTACAACTGGGGG
102	224_SOP80637	TTTCAGCGCTCCGAGCAAAG	CACGTTCAAGAGAGGTTTGG
103	225_SOP80683	TAGCGGATCTTCTAGTTCCG	GACTGAAGCACGTCTTGTTG
104	226_SOP81113	GAAAAAAGCGGCTGCTAAGC	AAACTGGAGGAACCACTACC
105	227_SOP80525	AGTTATTTCTGGCCCCTCTG	GCCCTCAACTCTTGATATGC
106	228_SOP80346	CAGGCCACCAGCTTATTTCC	GCAGAGCTATTTCTGGATCC
107	229_SOP81062	AGAAACTCCTTTGTGAGGGC	ATTCTCCGTCTCGTTATCGG
108	230_SOP81539	TGACAATTTGAGGGTCTGCG	TCGGTTCCAACCTCAGGATC
109	231_SOP81537	CAAGTGTGTAGTGGTAGGTG	ATACACAGGAGGCTCCAAAG
110	232_SOP81302	ATTGAACTGTCCGACGACAG	TTGATCGCAGTTTCCTGAGG
111	233_SOP81139	CTCTGAGAATTCCAGGTACC	GTTATAGCAGATGAGGCTCG
112	234_SOP81117	GCAGATTGTACCCGAACATC	GCCGTCTGGGTTGTTTTCTC
113	235_SOP81020	AGTCTGCTAAACGTAACCGG	GAATCCTGAGCGCAGTTTGC
114	236_SOP80972	CCGTTTAACTGGTCATCCGG	AAGCCGATGACCAAACATGG
115	237_SOP80966	TCGTTTTGCAAGAGCAGCAG	GTCTGGAGGGATTGGATTAG
116	238_SOP80946	ATCTGTCCGAAAACTGGTGG	GTCTTCTCGTCAATGGCTAG
117	239_SOP80725	TGTCAAGGGTGCTACGAAAC	TGGTAAGCAAATGCTTGCGG
118	240_SOP80496	GCCAGCTATTGGTCTAGCTC	GTTAGGAGAAGACGATGGAC
119	241_SOP81485	CTGGAGTTGCTAAAGGATCC	AACAGCAGTGGTGACTGTAG
120	242_SOP81118	ACTTAGCTAGCAATCCGACG	ACTTTTCACATCGGCATCCC
121	243_SOP80925	TAAAAAGTGCGGATCCGAGC	GATAAGCTGCGACCAGTTTC
122	244_SOP80918	AAGGACTGGACAGATGATGC	TAGTCAATCAGACCGACCAC
123	245_SOP80634	CCTTCAAGGAATGCGTTCAG	ATCCCTTCTATGCGCAGATC
124	246_SOP80536	TAATCCCGCTGTCGTCTTAC	TACCAATGTAGCGAACTCCG
125	247_SOP80522	TCGACTCCAAACGTAACGAG	AGATCCAGATGAAGTTCACCAGG
126	248_SOP80321	CAAGTCAAATCCTCCCTCAG	AGGCACCGGAGCCTAAACTC
127	249_SOP81560	CTTACAATCTCCCGTCACTG	GCAGTTCCCCGACAGTATTG
128	250_SOP81469	AGACCAAAGCTTCATCGCAG	GGGAAGCAGAAACCCAAAAG
129	251_SOP81435	TGCCAGCCTTGAAGGACATC	GCTCTGGGACTACTAATTCG
130	252_SOP81172	ACCGAAGAAGCCGGCATAAG	AAACTCTCCAAGTTGGAGGC
131	253_SOP81088	GTACCAAACCAGGATAACCG	CCAACTCCACTGAGATCTTC
132	254_SOP80974	CAATCAACCGAAGTCATGGC	CACATGCCGAGTCATGAGTC
133	255_SOP80324	GCAAGTCTCAAACGAAAGCG	TCTGGAGCAACATAAGCAGG
134	256_SOP81393	CAAAGAGAGGCTGCGGAATG	AGCAAATATGGCGTAGCCTG
135	257_SOP81367	AGTTGATAGACGAAATTGGAGCAATTG	ATTGTCTTCCACCAGGTTCC
136	258_SOP81275	ACCACTGAACGTGATATCCC	CATACTACGTTTACGCCCTC
137	259_SOP81265	CACACTACAGAATCGACGTC	AGCCTCATCCAATCGTATCG
138	260_SOP81202	CAAGATGGTGTCACAGCCAG	CCGTGAGTAGTGTGACAATG
139	261_SOP80991	CAGCCTCAAGTTGAACTCAG	CGCTCAATGTGATAACACCC
140	262_SOP80773	GGCCAACAGTTTTTTCCCTC	AGGGTCAAAGGGCAATCGAC
141	263_SOP80653	ACAGTTGATACGACCACACG	TGGAAAGGACTACTGGATCG
142	264_SOP80480	GTGAAGAAAGTTGGTTCCGG	AGAAGTCATACCGCAGTTGG
143	265_SOP80472	ACCAGATGAACCACTTGACG	TGGCTATGGACCAGATATCC
144	266_SOP80459	ATCCCCTACTGGATATCCAG	AGGGAAAGGATACGATGGTC
145	267_SOP80395	ATGACAGGCAAGGATGGAAG	AAGTGGTGAACATCCTGTGG
146	268_SOP80345	CGAGAGAACCTTCATTGCTG	TCCAAGAGGTCAAAGTTGGC
147	269_SOP81426	ATAAGTGCCAAAGATGCCGG	TGGAATCTGGGTCAACTTGG
148	270_SOP80387	TGCATTGGACCAAGATGGTG	TGACGCTCTCAGGGAGAAAC
149	271_SOP80955	AGACTTGACGTATGCCCAAG	TGGTGTAGTCAACTGAAGCG
150	272_SOP80880	ACCACCTGTTGCATAGTTTGG	TGGGAAGTGTAAGTGATGGG
151	273_SOP80512	ATCCTTGTACTCCTCACAGC	CGTGAGAGAGACAAATGCTG
152	274_SOP81218	GTGCACTTTCCTTCACTTCG	TTGCCCTCACCCAAAAGTTC
153	275_SOP80865	TACAGCCAGGATCGTACAAC	ACCTAAAGCCCTTACTAACTCATCGC
154	276_SOP80356	TGGTTCAGAGAAGGAGTTGC	CAATACATCTCGCCTTGGAC
155	277_SOP80298	CTCAATAAGCATAAGCCCGC	TTCATGAGCCTCGAACATCC
156	278_SOP80756	TTCGACGGTAAAAGGAAGGC	GTTGAATGGTCCTCAAGCAC
157	279_SOP82794	ACTGAAGGATTCAACCCACC	AGCCTTGAGCTCGATGTTGC
158	280_SOP82683	TACGACACTACTCTCTTGCC	AGATGACGGCGACGAAGACC
159	281_SOP82326	AGCGTCTCTAAAGTCTACGC	CTGGGTCCATTTCACGAATC
160	282_SOP82000	TGATCTCCAAGTTCAGGAGC	TGCTGCTTTGCCGTCACTTG
161	283_SOP81665	GGCGGAACCTGATTCAGTTG	AACTGTGTTTGGAGGCTTGG
162	284_SOP82526	GACCTTATGGGGTTGTCTTC	GAAACAACTATGGGAGGTGG
163	285_SOP81714	CATGCGCAATTGTATCTGCG	GGGTGGGGTAGAACAATAAC
164	286_SOP81895	AACTAGAGCCTGGAACTGAG	CATCCTGAAGGAATGCAAGC
165	287_SOP82245	GAATCTTGCGAATCCGCAAG	TAAGAGTGTGGCAGCTGTTC
166	288_SOP82809	CGGATAGAGAACAGGAAACG	GGAAATCTCTATCCTCCAGG
167	289_SOP82750	GGACGAATCTATCAACTCCG	CTCATTCAACAGCTCAGGTG
168	290_SOP82510	CACGCCGCAGAAAAGCTATC	GCTAATCTTTTGGTGGGAGC
169	291_SOP82200	AATCTCACTCACGATGAGCG	GCACTCTCCTCAACAGTTTG
170	292_SOP81970	GTCGGATACCTCCAAAAACG	TTTCCGAACGATCCTTTGCC
171	293_SOP81950	TTCGGATTCGGTAAACTGCC	GACGATGAACGGTGATGCAG
172	294_SOP81947	GAATTGATCAAGGCCTTGGG	TCTATATCGTCCACGACCTC
173	295_SOP81768	ATTCCGAGACTCGAAGGAAG	CGTAGGGAGGTTTTGTTGTC
174	296_SOP82770	GGCACCAGAAGTGAAAGCTC	GATTCAGGTTCATCACTGCC
175	297_SOP82329	CATACACGGACGTCGTAAAC	CACCTTTGCCCAATGTTGCC
176	298_SOP81942	TTCACCATCAAAGTGCCTGC	CAGAACCTTCAAGAGCTGGG
177	299_SOP81919	ATTCCCATAGAAGGTGGTGG	AGGCCTCAAAGACTCTTCAG
178	300_SOP82480	CTTCAGACTCTCTCAAGAGC	CTGTAATTGGAAGGTGCTGC
179	301_SOP82298	CGTCTGATTCAACCAACCAG	ACACCGCTTTCTGCTTCTGC
180	302_SOP82597	AATTGGGAACCAGTTCCGTG	TCCAGCTGGAAGAATACCAG
181	303_SOP82853	AGCACGTCCTCAGAGAATAG	TGGTGAAGTTGTCATCCCAG
182	304_SOP82416	GCTCTCTCCTGACTCAAATC	CTGTTTTGCGACGTCAACAC
183	305_SOP82639	TCACAAGTTGCAGGATCGTG	TCACCCCAAACTTGCTTAGG
184	306_SOP81998	CTTCTGTGTACTGTCTGGTC	TTGCTTGTCCACAGAGGCAG
185	307_SOP82890	CGCAGAACTATCACTGTTGG	CCCATATCGTTGTAGATGCG
186	308_SOP82333	CATTTGTTTGGCCCGATTCG	ACGAAACAGCTTTCGGACAC
187	309_SOP82371	GGGCTTATCGAAAAGGTCAG	TATCAGCAATACTCACGGGC
188	310_SOP82242	CACTTTTACATGGCCTGCTG	ATCTTCTTGAGCTTGGCAGC
189	311_SOP82238	TTACAAAGGGAAGGTTATTCGTTTGAG	GATTCCAAAGCGACTCTTCC
190	312_SOP82071	CCTTCCAGAAGCTCCAAGAC	TCACTATGAAATTGCCCGGG
191	313_SOP81662	ACTGACAAGTGACAACTGGG	GTCACAAGGGCATGTACTTC
192	314_SOP82862	AAAGGCCAGGGATCAATCAG	CCATAGGTTTGCTGTGTCTC
193	315_SOP82725	TGTTTCTCGTGCATGTGGTC	TGTGGTAAGTTTCTGAGGCC
194	316_SOP82412	CGATGAAACTCACTGCATCC	CTTTCCCAACAGGGGTGTTG
195	317_SOP82010	GAAAGATCTGGTACTCAGCC	CTCCTGTCTTGGTAGCATTC
196	318_SOP82009	CAACCAATCAACAGTGGTGG	TCTTCCAGATGGGACTCACC
197	319_SOP82485	CACCATGGCTCAAAAAGACG	AGCTTGATGGTGTCTGCTGG
198	320_SOP82420	GAAGAAGTTGACCCCGTTAG	CCATAGAGCATGAACCTAGG
199	321_SOP82364	GTACGTAGGTAGAGCCATTG	TCCGATATGACTATGGGGTC
200	322_SOP82354	CCTCAAGCTTCAACTGCAAG	TTCAGCCTCTTCAGCTTCAG
201	323_SOP82247	CCTGCCTATAGAGCCATTGG	ACCGGAATCTTTCAGTTTGCAACG
202	324_SOP81850	ATCAGAGAAGCCAGTGGAAG	ATCTTCAGGATCTCAGAGCC
203	325_SOP81825	GTATTGGAATGGCTGGTTCG	TCACCATTTCTGTCTTCCGC
204	326_SOP81680	GGTTCTTAGAGTTTCGTGGG	TCTTTAGGTGGGTCGGACGTG
205	327_SOP82795	TATGGTGCATCCGAATCTGC	TTTTGCATCCCTCATCGTCC
206	329_SOP81964	TTGGTGGGAACGAGTTCAAG	TCAAGTGCGTTCTCCTTACG
207	330_SOP82891	GAAAGCCGATATTGAGGTCG	CTGACGGCACTTAAGAACTC
208	331_SOP82753	CCATTGAGTCATAGGGATGC	CGATCCAATGTAAAGCTCGG
209	332_SOP82713	CTCCAACCAGGAAACGGATC	CTCCGGGCAGATATTCCATG
210	333_SOP82692	CTAGGAGAAGGAACGTATGC	AATAGGGATGTTGTAGCGCC
211	334_SOP82406	TGTTCAGCATATTTAGACAGGTTTGAGG	GATACTAGCCCTATCACCTG
212	335_SOP82193	ACGAATATTAGCCCTGGCTG	TCATCAGGATTTGCTACCCG
213	336_SOP82191	TGGTGAATATCGTGAGCAGC	GATCTGTCCCTTTTTGGGAG
214	337_SOP81869	CTTGAACACCATACAGCAGC	CGGGAGGAAATCGCAATTCG
215	338_SOP81784	TGGTCTACAAGTCAGACAGG	GCTCTACCCTCAGCCTTATC
216	339_SOP81731	ACTCAACAACAAACGCAGGC	CACCTCCGGTGCCAAATATG
217	340_SOP81728	GAAGCACCACTACAATCACC	GCTATAGACCACACGTCAAC
218	342_SOP82667	GTTATCGACAATGGTTCCGG	AAGCGAGGATAGAACCACCG
219	343_SOP82880	GTTGAGGTTGAAGAGCAAGC	ATGGTCTTCAACAACTTGAGGTTCC
220	344_SOP82105	GATGACCAACTTCTTTGGCC	TCTGTAGAGACAGAACCAGC
221	345_CAY71302	ACCATCAAGCAGCACCAGC	AGAGCAATGATTGGCTTCAGCTC
222	346_SOP83633	CGGATATAGATCTCAGCTCC	TCCACGATAGCTTTAGAGAGTTGAGC
223	347_CCA37272	ATTCCCGGTAGATCTAAGCC	GGGTAATGAACCTTACCTGC
224	348_SOP83505	ACGTACCAACCAGAGAAGAG	GTAGTTGTCGATGAGTCTGG
225	349_SOP82944	TCAACAAAGCCCCAATGTGG	TTCGTTTGCTACTGAGGGAG
226	350_SOP83615	ACTGCTAGTGTGTATGGTGG	GCAGCCATTCCAATAGACAC
227	351_SOP78783	CCACGTAGTTGAACTCGATC	TAGACTTGGCTCGGTAAAGG
228	352_SOP83425	AAGAGAACAACTCGGTGAGC	TTCCTGTCAGGTGTCTGAAGTGC
229	353_SOP83838	GTTCTACCTGATTCTCCAGG	TGAAGAGCCGTCTCTTTGGAATC
230	354_SOP83139	AGATGAGTTCAAGGCTGTGC	CGGTTAAGCCACTCATTTCG
231	355_SOP83098	TCAGTCCTTAGACCAGAGAG	CCAGTGACCAAGTATGGATC
232	356_SOP83310	CCCTACCCAGCATTCCAAAG	TCACTCCCAGCATTTGAGGC
233	357_SOP83215	GAGACACAAGAAACCATCGG	ACCATTTCATACTCCAGGGC
234	358_SOP83669	TCCTCCTCTTCCAATCCCAC	TCAAGCTCGGAGCCAGATAG
235	359_SOP83679	CTCTTGGACAACAACCGAGG	TCATCAGTATCGTCGAAGGG
236	360_SOP83602	TTCTTCACTTTCCTGGGACC	AACAACAGAGGAGCAATATGGCC
237	361_SOP83512	CTGGAAACAGGGATTTGCTC	TCTCGCTGTGAGATTCTTCG
238	362_SOP83494	AGCAAATCGAGTGCGTTTGC	AGCTGAGATGTATCTTGTGGGTTGC
239	363_SOP83100	CACCACTAGTTGCTACCATC	GAAAGCACCGGTACCATATG
240	364_SOP83078	TCGACCGGTGATACCGATAC	ATCCTTCAGTTGCTAGGCTG
241	365_SOP83926	CAAGCAGTTTATCCGACACG	CCACCAAGGTTGCAGAAAAC
242	366_SOP83211	AATATGCACACCTGTCTCGG	CTGTGATCGTGGGAAAGCAC
243	367_SOP83514	ACCGCATCGTAGAATCAGAC	ACTCCCCATTTTGACGTCAG
244	368_SOP83805	AGTCCAGCTTTGACTCCCAG	TTGAAGATGGTAGCCTCTCC
245	369_SOP83618	TCTCCGCTACAGAGTACTTC	ACGACAGTTTAGCCTTTGGC
246	370_SOP83755	TCACACATGAGGTACCTCAC	GTGTACTCTCGCATTCCTTG
247	371_SOP83939	ACAAGGAAGCAGCATAGCGG	ATGGAGTCACTGTTTGACCTATCCAC
248	372_SOP83426	AGTATTGGGGCTTACAGGAG	TTGGTTCATGTGTCTTCGCC
249	373_SOP83813	AGAAGTTTAGCAAGGCTGCG	AAAGAGGCTAGTAGGTTCCC
250	374_CCA38518	CTCCAATCCCTCTATTACCC	AGGTCTGTCTGGAAACTGAAACGAC
251	375_SOP83674	CGAAGAAATTCAAGAGCCCG	TTCTCATGCTGACCATCGAC
252	376_SOP83656	TCATAACTCCTCAGCTGGAC	AAAGCACTGCCCAGTACTTG
253	377_SOP83369	GCGGTCAACGAAGTATTTCC	CTTCGTACAACAGCTCCTTC
254	378_SOP83943	TTCTTTGAAGCCGCACAAGG	TAGGTCGAAAGGAAAGGGTG
255	382_SOP83132	CCCCAGTATTAAGGAAGCTC	GCTCAAATTCAGGTGGTTCC
256	383_SOP83230	ATCAGTTCCACTAGTAGGCC	TTGGCTAGCAGCATCAGTTG
257	384_SOP83036	CGATTGATCGGAGACATCAC	GAGAGTCTGAATCAGTTGCC
258	385_SOP83570	ATCACCGATAATGGGTTGGG	ACCTTTCTTGAATCCGGAGG
259	386_SOP83149	TCACAACCGTGATTCAGGTC	AATCGTAGCCTCTGCTTTCCG

## Sheet: S6_MAD7_Cas9_editing_efficiency
#	Internal_number	Protein_product	Edited by MAD7 (1 - yes)	In-frame mutation by MAD7 (1 - yes)	Edited by Cas9 (1 - yes)	In-frame mutation by Cas9 (1 - yes)		Edited by one of the tools	Edited by both tools	Edited only by MAD7	Edited only by Cas9
1	118_SOP79755	MAP kinase kinase kinase of the HOG1 mitogen-activated signaling pathway			1			1			1
2	119_SOP79746	Protein kinase-like (PK-like)			1			1			1
3	120_SOP79535	Transferase (Phosphotransferase) domain 1			1			1			1
4	121_SOP79094	Protein kinase-like (PK-like)	1		1			1	1
5	122_SOP79853	Protein kinase-like (PK-like)	1	1	1			1	1
6	123_SOP80261	Transferase(Phosphotransferase) domain 1	1		1			1	1
7	124_SOP79875	Choline kinase, catalyzing the first step in phosphatidylcholine synthesis via the CDP-choline
8	125_SOP79735	Protein kinase-like (PK-like)			1			1			1
9	126_SOP79609	Pyridoxal kinase BUD16	1	1	1			1	1
10	127_SOP79943	Protein kinase-like (PK-like)			1			1			1
11	129_SOP79994	One of three possible beta-subunits of the Snf1 kinase complex
12	130_SOP79299	ATPase domain of HSP90chaperone/DNA topoisomerase II/histidine kinase	1		1			1	1
13	131_SOP79198	Pdk2 pyruvate dehydrogenase kinase			1			1			1
14	132_SOP78783	STT4 phosphatidylinositol-4-kinase that functions in the Pkc1p protein kinase pathway			1			1			1
15	133_SOP79665	Protein kinase-like (PK-like)	1	1	1	1		1	1
16	134_SOP80131	Protein kinase-like (PK-like)
17	135_SOP79861	Transferase (Phosphotransferase) domain 1	1					1		1
18	136_SOP79848	Protein kinase-like (PK-like)			1	1		1			1
19	137_SOP79782	Transferase (Phosphotransferase) domain 1	1	1	1			1	1
20	138_SOP79784	P-loop containing nucleosidetriphosphatehydrolases	1					1		1
21	139_SOP79786	Transferase(Phosphotransferase) domain 1
22	141_SOP80168	EKC/KEOPS complex subunit CGI121
23	142_SOP80093	Mitochondrial chaperonin, required for ubiquinone (Coenzyme Q) biosynthesis and for respiratory growth
24	143_SOP79626	Regulation of nuclear pre-mRNA domain-containing protein 1A			1			1			1
25	144_SOP79606	Protein with similarity to hydroxymethyl pyrimidine phosphate kinases			1			1			1
26	145_SOP79526	RNA-binding protein that interacts with the C-terminal domain of the RNA polymerase II large subunit
27	146_SOP79390	DNA 3'-phosphatase that functions in repair of endogenous damage of double-stranded DNA	1	1	1			1	1
28	147_SOP79388	Altered inheritance of mitochondria protein 36			1			1			1
29	148_SOP79155	Deoxycytidine monophosphate (DCMP)deaminaserequired for dCTP and dTTP synthesis			1	1		1			1
30	149_SOP79131	E3 ubiquitin-protein ligase NEDD4-like			1			1			1
31	150_SOP79463	Phosphatidylinositol 4-phosphate5-kinase MSS4			1	1		1			1
32	151_SOP80226	Similar to Vacuolar protein sorting-associated protein 27 acc. no. Q0U4Z8			1			1			1
33	152_SOP80241	P-loop containing nucleosidetriphosphatehydrolases	1	1	1			1	1
34	153_SOP78951	Epsin-2
35	154_SOP78836	Glucose repression protein GAL83			1			1			1
36	155_SOP79343	Transferase(Phosphotransferase) domain 1
37	156_SOP79015	Transcriptional repressor OPI1
38	157_SOP78803	Protein yippee-like 1			1			1			1
39	158_SOP78796	P-loop containing nucleosidetriphosphatehydrolases	1		1			1	1
40	159_XP_002492459	Polo-like kinase with similarity to Xenopus Plx1 and S. pombe Plo1p
41	160_SOP78740	Protein tyrosine phosphatase superfamily			1			1			1
42	161_SOP78704	Repressor of RNA polymerase III transcription MAF1			1			1			1
43	162_SOP80064	Low-affinity cyclic AMP phosphodiesterase	1		1			1	1
44	163_SOP80020	Classic Zinc Finger			1			1			1
45	165_SOP79953	P-loop containing nucleosidetriphosphatehydrolases
46	166_SOP79932	B-type cyclin involved in cell cycle progression	1		1			1	1
47	167_SOP79909	Mps one binder kinase activator-like 1A
48	169_SOP79711	Pho85p cyclin of the Pho80p subfamily, forms a functional kinase complex with Pho85p	1	1	1			1	1
49	170_SOP79608	Type II phosphatidylinositol 4-kinase that binds Las17p			1			1			1
50	171_SOP79522	G1 cyclin involved in cell cycleprogression			1			1			1
51	172_SOP79162	EF-hand
52	173_SOP79086	Cyclin, interacts with Pho85p cyclin-dependent kinase (Cdk), induced by Gcn4p atlevel of transcript	1					1		1
53	174_SOP80224	G1/S-specific cyclin CLN1	1		1			1	1
54	175_SOP80203	AP-3 complex subunit delta
55	176_SOP80183	Catalytic domain of cyclic nucleotide phosphodiesterase 4b2b			1			1			1
56	177_SOP80090	40S ribosomal protein S2
57	178_SOP79033	Transferase(Phosphotransferase) domain 1	1	1	1			1	1
58	179_SOP78727	Dbf4 Cdc7p-Dbf4p kinase complex regulatory subun nit
59	180_SOP78867	Protein EFR3
60	181_SOP79281	Xylulokinase, converts D-xylulose and ATP to xylulose 5-phosphate and ADP
61	182_SOP80070	Transcription-associated protein 1			1	1		1			1
62	183_SOP80173	Ankyrin repeat protein nuc-2			1			1			1
63	185_SOP79748	Transferase (Phosphotransferase) domain 1
64	186_SOP79793	Protein kinase-like (PK-like)			1			1			1
65	187_SOP79488	CBK1 kinase activator protein MOB2	1	1				1		1
66	188_SOP79325	Type II pantothenate kinase			1	1		1			1
67	189_SOP79040	Protein kinase-like (PK-like)
68	190_SOP78982	Inositol hexakisphosphate (IP6) andinositolheptakisphosphate (IP7) kinase	1					1		1
69	191_SOP78919	Phosphorylase Kinase domain 1	1		1			1	1
70	192_SOP78874	Mevalonate kinase, acts in the biosynthesis of isoprenoids and sterols, including ergosterol			1	1		1			1
71	193_SOP78826	Protein kinase primarily involved in telomere length regulation			1			1			1
72	194_SOP78719	Protein kinase-like (PK-like)	1		1			1	1
73	195_SOP79872	Ser/Thr protein kinase involved in salt tolerance			1			1			1
74	196_SOP79058	Hepatocyte growth factor-regulated tyrosine kinase substrate	1	1	1			1	1
75	197_SOP78952	Eukaryotic translation initiation factor2-alpha kinase 4			1			1			1
76	198_SOP78932	Cyclin-dependent kinase inhibitor FAR1			1			1			1
77	199_SOP79367	Transferase(Phosphotransferase) domain 1	1		1			1	1
78	200_SOP78901	Protein kinase-like (PK-like)
79	201_SOP78789	Protein kinase-like (PK-like)	1		1			1	1
80	202_SOP79515	ATP-dependent 6-phosphofructokinase subunit beta			1			1			1
81	203_SOP79866	Phosphatidylinositol 4-kinase PIK1			1	1		1			1
82	204_SOP79046	Nucleoside Diphosphatase:apyrase(NDPase/NTPase)			1			1			1
83	205_SOP80623	Ribitol kinase or glycerol kinase
84	206_SOP80954	Phosphorylase Kinase| domain 1	1	1	1			1	1
85	207_SOP81522	Phosphorylase Kinase| domain 1
86	208_SOP81357	Protein involved in bud-site selection			1			1			1
87	209_SOP81087	Phosphorylase Kinase| domain 1			1	1		1			1
88	210_SOP80809	P-loop containing nucleosidetriphosphatehydrolases			1			1			1
89	211_SOP80654	P-loop containing nucleotidetriphosphatehydrolases	1		1			1	1
90	212_SOP81582	Transferase (Phosphotransferase) domain 1	1		1			1	1
91	213_SOP80899	Transferase(Phosphotransferase) domain 1
92	214_SOP80843	CTD kinase subunit gamma CTK3 C-terminus			1	1		1			1
93	215_SOP80810	Pyruvate kinase			1	1		1			1
94	216_SOP80615	Genome integrity checkpoint protein and PI kinase superfamily member
95	217_SOP80326	Protein kinase-like (PK-like)			1			1			1
96	218_SOP81047	Serine/threonine-protein kinase TOR1	1	1				1		1
97	219_SOP81416	Protein kinase-like (PK-like)
98	220_SOP81144	Protein kinase-like (PK-like)
99	221_SOP80556	Ckb2 regulatory subunit of protein kinaseCK2(Casein kinase II), beta prime subunit			1			1			1
100	222_SOP81478	Protein that is processed in the mitochondrion to yield acetylglutamate kinase and N-acetyl-gamma-gl	1		1			1	1
101	223_SOP81538	P-loop containing nucleosidetriphosphatehydrolases
102	224_SOP80637	Phosphomevalonate kinase, an essential cytosolic enzyme			1			1			1
103	225_SOP80683	P-loop containing nucleosidetriphosphatehydrolases			1			1			1
104	226_SOP81113	Dolichol kinase, catalyzes the terminal step in dolichyl monophosphate (Dol-P) biosynthesis
105	227_SOP80525	P-loop containing nucleosidetriphosphatehydrolases
106	228_SOP80346	6-phosphofructo-2-kinase, inhibitedbyphosphoenolpyruvate and sn-glycerol 3-phosphate			1			1			1
107	229_SOP81062	P-loop containing nucleosidetriphosphatehydrolases
108	230_SOP81539	Fructose-2,6-bisphosphatase, required for glucose metabolism			1			1			1
109	231_SOP81537	P-loop containing nucleosidetriphosphatehydrolases
110	232_SOP81302	Hsp90 co-chaperone Cdc37			1			1			1
111	233_SOP81139	GEF1 Chloride channel localized tolate-orpost-Golgi vesicles involved in iron metabolism	1	1	1			1	1
112	234_SOP81117	P-loop containing nucleosidetriphosphatehydrolases			1	1		1			1
113	235_SOP81020	Uncharacterized aarF domain-containing protein kinase 1			1			1			1
114	236_SOP80972	6-phosphofructo-2-kinase, inhibited by phosphoenolpyruvate and sn-glycerol 3-phosphate,hasnegligib			1			1			1
115	237_SOP80966	Phosphorylase Kinase| domain 1	1		1			1	1
116	238_SOP80946	Intron-binding protein aquarius			1			1			1
117	239_SOP80725	Protein involved in clathrin cage assembly			1			1			1
118	240_SOP80496	Cyclin-like component of the RNA polymerase II holoenzyme			1			1			1
119	241_SOP81485	Histidine kinase osmosensor that regulates a MAP kinase cascade	1		1			1	1
120	242_SOP81118	Protein whose overexpression suppresses growth defect of mutants lacking protein kinaseA activity	1					1		1
121	243_SOP80925	YVTN repeat-like/Quinoprotein amine dehydrogenase			1	1		1			1
122	244_SOP80918	Scaffold protein responsible for pre-autophagosomal structure organization	1		1			1	1
123	245_SOP80634	ABC1 family protein, mitochondrial			1			1			1
124	246_SOP80536	FKBP-like	1	1	1			1	1
125	247_SOP80522	Phosphatase 2c| Domain 1			1			1			1
126	248_SOP80321	Protein kinase-like (PK-like)			1			1			1
127	249_SOP81560	Pho85 cyclin of the Pcl1, 2-like subfamily, involved in entry into the mitotic cell cycle and regulation	1		1			1	1
128	250_SOP81469	UDP-Glycosyltransferase/glycogenphosphorylase			1			1			1
129	251_SOP81435	Phosphotyrosine-specific protein phosphatase involved in the inactivation of mitogen-activated proteins	1					1		1
130	252_SOP81172	Serine/threonine-protein kinase MRCK beta			1			1			1
131	253_SOP81088	AMP-activated serine/threonine protein kinase found in a complex containing Snf4p and members of the			1			1			1
132	254_SOP80974	Serine/threonine-protein kinase roco5			1			1			1
133	255_SOP80324	Transferase(Phosphotransferase) domain 1
134	256_SOP81393	Component of a complex containing the Tor2p kinase and other proteins, which may have a role in regulation			1			1			1
135	257_SOP81367	Protein that inhibits activation of Gcn2p, and eIF2 alpha subunit protein kinase
136	258_SOP81275	Serine/threonine-protein kinase BUD32
137	259_SOP81265	Protein kinase-like (PK-like)
138	260_SOP81202	Protein kinase-like (PK-like)			1			1			1
139	261_SOP80991	Activating gamma subunit of the AMP-activated Snf1p kinase complex
140	262_SOP80773	Protein kinase-like (PK-like)
141	263_SOP80653	Transferase(Phosphotransferase) domain 1
142	264_SOP80480	Phosphorylase Kinase| domain 1			1			1			1
143	265_SOP80472	Protein kinase-like (PK-like)			1			1			1
144	266_SOP80459	Adenosine kinase, required for the utilization of S-adenosylmethionine (AdoMet)
145	267_SOP80395	Protein kinase-like (PK-like)			1			1			1
146	268_SOP80345	Nucleoside diphosphate kinase, NDK	1	1	1			1	1
147	269_SOP81426	Subunit of phosphatidylinositol(PtdIns)3-kinase complexes I and II			1			1			1
148	270_SOP80387	Chitin synthase II			1			1			1
149	271_SOP80955	Serine threonine-protein kinase atg1			1			1			1
150	272_SOP80880	Mannosyl kinase regulator
151	273_SOP80512	Serine/threonine-protein kinase MRCK beta			1			1			1
152	274_SOP81218	ATP-dependent 6-phosphofructokinase subunit alpha			1			1			1
153	275_SOP80865	Actin-like protein ARP9 (Chromatin structure remodeling complex protein ARP9) (SWI/SNFcomplex componentARP9)
154	276_SOP80356	Nuclear actin-related protein involved in chromatin remodeling			1	1		1			1
155	277_SOP80298	Apyrase with wide substrate specificity			1			1			1
156	278_SOP80756	Regulatory subunit of the Atg1p signaling complex	1		1			1	1
157	279_SOP82794	Protein kinase-like (PK-like)
158	280_SOP82683	Protein kinase-like (PK-like)			1			1			1
159	281_SOP82326	Protein kinase-like (PK-like)			1			1			1
160	282_SOP82000	Protein kinase, phosphorylates the alpha-subunit of translation initiation factore IF2 (Sui2p)			1			1			1
161	283_SOP81665	Transferase (Phosphotransferase) domain 1			1			1			1
162	284_SOP82526	Pyruvate dehydrogenase kinase isozyme1, mitochondrial			1			1			1
163	285_SOP81714	Serine/threonine - proteinkinase/endoribonucle ase IRE1			1	1		1			1
164	286_SOP81895	Protein kinase-like (PK-like)			1			1			1
165	287_SOP82245	Protein kinase-like (PK-like)			1	1		1			1
166	288_SOP82809	Essential serine kinase involved in cell cycle progression and processing of the 20S pre-rRNA
167	289_SOP82750	Protein kinase-like (PK-like)			1			1			1
168	290_SOP82510	Protein kinase-like (PK-like)			1	1		1			1
169	291_SOP82200	P-loop containing nucleosidetriphosphatehydrolases			1			1			1
170	292_SOP81970	Protein kinase-like (PK-like)			1			1			1
171	293_SOP81950	Transferase (Phosphotransferase) domain 1			1	1		1			1
172	294_SOP81947	Transferase (Phosphotransferase) domain 1
173	295_SOP81768	Protein kinase-like (PK-like)
174	296_SOP82770	Glucose-repressible protein kinase involved in signal transduction during cell proliferation in respiration			1			1			1
175	297_SOP82329	cAMP-dependent protein kinase regulatory subunit			1	1		1			1
176	298_SOP81942	Homoserine kinase, conserved protein required for threonine biosynthesis	1		1	1		1	1
177	299_SOP81919	1-phosphatidylinositol-3-phosphate5-kinaseFA B1			1			1			1
178	300_SOP82480	Sphingoid long chain base kinase 5			1			1			1
179	301_SOP82298	Cyclin associated with protein kinase Kin28p			1	1		1			1
180	302_SOP82597	Glutamate 5-kinase (Gamma-glutamylkinase) (GK)
181	303_SOP82853	Diacylglycerol kinase, localized to the endoplasmic reticulum (ER)
182	304_SOP82416	Protein kinase-like (PK-like)
183	305_SOP82639	P-loop containing nucleosidetriphosphatehydrolases			1			1			1
184	306_SOP81998	Choline/ethanolamine kinase			1			1			1
185	307_SOP82890	Myristoylated serine/threonine protein kinase involved in vacuolar protein sorting			1			1			1
186	308_SOP82333	Carbohydrate-binding module family 48 protein			1			1			1
187	309_SOP82371	Pentafunctional AROM polypeptide
188	310_SOP82242	Protein that binds to cruciform DNA structures			1			1			1
189	311_SOP82238	Inositol-pentakisphosphate 2-kinase	1	1	1			1	1
190	312_SOP82071	Ubiquinone biosynthesis protein ubiB	1		1			1	1
191	313_SOP81662	Similar to Class E vacuolar protein-sorting machinery protein hse1 acc. no. A1DFN5			1			1			1
192	314_SOP82862	Zinc finger, C3HC4 type (RING finger)
193	315_SOP82725	1,3-beta-glucanosyltransferase gel2			1			1			1
194	316_SOP82412	Bifunctional purine biosynthesis protein purH			1			1			1
195	317_SOP82010	Dihydroxyacetone kinase, required for detoxification of dihydroxyacetone (DHA)	1		1			1	1
196	318_SOP82009	Multifunctional protein with both hydroxymethylpyrimidine kinase and thiaminase activities
197	319_SOP82485	DNA repair protein RAD9			1			1			1
198	320_SOP82420	YVTN repeat-like/Quinoprotein amine dehydrogenase
199	321_SOP82364	Mg-dependent phosphatidate (PA) phosphatase
200	322_SOP82354	Protein involved in ubiquitin ligation
201	323_SOP82247	tRNA ligase, required for tRNA splicing
202	324_SOP81850	Transferase (Phosphotransferase) domain 1	1		1			1	1
203	325_SOP81825	P-loop containing nucleosidetriphosphatehydrolases
204	326_SOP81680	Mediator of RNA polymerase II transcription subunit 13			1			1			1
205	327_SOP82795	Serine threonine protein kinase	1	1	1			1	1
206	329_SOP81964	Adenylate kinase 7			1			1			1
207	330_SOP82891	Protein kinase-like (PK-like)			1			1			1
208	331_SOP82753	Component of a membrane-bound complex containing the Tor2p kinase and other proteins			1	1		1			1
209	332_SOP82713	Phosphorylase Kinase| domain 1
210	333_SOP82692	Transferase (Phosphotransferase) domain 1
211	334_SOP82406	Transferase (Phosphotransferase) domain 1			1			1			1
212	335_SOP82193	Sensor-transducer of the stress-activated PKC1-MPK1 kinase pathway			1			1			1
213	336_SOP82191	Genomic scaffold, Kuraishia_capsulata_scaffold_6	1		1	1		1	1
214	337_SOP81869	Transferase (Phosphotransferase) domain 1			1			1			1
215	338_SOP81784	P-loop containing nucleosidetriphosphatehydrolases	1		1			1	1
216	339_SOP81731	Transferase (Phosphotransferase) domain 1	1		1			1	1
217	340_SOP81728	Transferase (Phosphotransferase) domain 1
218	342_SOP82667	Actin
219	343_SOP82880	Nuclear actin-related protein involved in chromatin remodeling, component of chromatin-remodelingen complex
220	344_SOP82105	Protein kinase-like (PK-like)
221	345_CAY71302	One of two (see also PSK1) PAS domain containing S/T protein kinases	1		1			1	1
222	346_SOP83633	Protein BCP1
223	347_CCA37272	cAMP-dependent protein kinase type 2
224	348_SOP83505	Protein kinase-like (PK-like)	1	1	1			1	1
225	349_SOP82944	Transferase (Phosphotransferase) domain 2	1		1			1	1
226	350_SOP83615	Protein kinase-like (PK-like)			1			1			1
227	351_SOP78783	STT4 phosphatidylinositol-4-kinase that functions in the Pkc1p protein kinase pathway
228	352_SOP83425	Transferase(Phosphotransferase) domain 2	1					1		1
229	353_SOP83838	Choline kinase, catalyzing the first step in phosphatidylcholine synthesis via the CDP-choline
230	354_SOP83139	Protein kinase-like (PK-like)
231	355_SOP83098	Pyridoxal kinase BUD17	1	1				1		1
232	356_SOP83310	Protein kinase-like (PK-like)
233	357_SOP83215	Transferase(Phosphotransferase) domain 2			1			1			1
234	358_SOP83669	One of three possible beta-subunits of the Snf1 kinase complex
235	359_SOP83679	ATPase domain of HSP90chaperone/DNA topoisomerase II/histidine kinase			1			1			1
236	360_SOP83602	Pdk2 pyruvate dehydrogenase kinase	1		1			1	1
237	361_SOP83512	STT4 phosphatidylinositol-4-kinase that functions in the Pkc1p protein kinase pathway			1			1			1
238	362_SOP83494	Protein kinase-like (PK-like)
239	363_SOP83100	Protein kinase-like (PK-like)			1			1			1
240	364_SOP83078	Transferase (Phosphotransferase) domain 2
241	365_SOP83926	Protein kinase-like (PK-like)	1		1			1	1
242	366_SOP83211	Transferase (Phosphotransferase) domain 2			1			1			1
243	367_SOP83514	P-loop containing nucleosidetriphosphatehydrolases
244	368_SOP83805	Transferase(Phosphotransferase) domain 2			1	1		1			1
245	369_SOP83618	Mitochondrial NADH kinase, phosphorylates NADH	1	1				1		1
246	370_SOP83755	EKC/KEOPS complex subunit CGI122			1	1		1			1
247	371_SOP83939	Mitochondrial chaperonin, required for ubiquinone (Coenzyme Q) biosynthesis and for respiratory growth
248	372_SOP83426	P-loop containing nucleosidetriphosphatehydrolases
249	373_SOP83813	Swi2/Snf2-related ATPase that is the structural component of theSWR1 complex			1	1		1			1
250	374_CCA38518	Actin-regulating kinase
251	375_SOP83674	Similar to 6-phosphofructo-2-kinase /fructose-2,6-bisphosphataseenzymes			1			1			1
252	376_SOP83656	P-loop containing nucleotidetriphosphatehydrolases			1			1			1
253	377_SOP83369	Transferase (Phosphotransferase) domain 1			1			1			1
254	378_SOP83943	Inorganic polyphosphate / atp-NADkinase|domain 1	1					1		1
255	382_SOP83132	Related to pyruvate dehydrogenase kinase isoform 2	1	1	1			1	1
256	383_SOP83230	Transferase (Phosphotransferase) domain 1			1			1			1
257	384_SOP83036	TOM1-like protein 2			1			1			1
258	385_SOP83570	Adenylate cyclase, required for cAMP production and cAMP-dependent protein kinase signaling
259	386_SOP83149	Cyclin-like protein			1	1		1			1
		Summary	59	21	169	27		181	47	12	122	181
		Gene editing efficiency (%)	22.7799		65.251

## Sheet: S7_HDR_editing_efficiency
#	Internal_gene_number	BSYBG10						BSYBG10 Δku70						Group
		CRISPR-MAD7 plasmids			CRISPR-Cas9 plasmids			CRISPR-MAD7 plasmids			CRISPR-Cas9 plasmids
		Number of analysed clones	NHEJ-mediated editing	HDR-mediated editing	Number of analysed clones	NHEJ-mediated editing	HDR-mediated editing	Number of analysed clones	NHEJ-mediated editing	HDR-mediated editing	Number of analysed clones	NHEJ-mediated editing	HDR-mediated editing
1	126_SOP79609	4	2	2	5	5	0	4	0	4	4	0	4	Control
2	137_SOP79782	4	0	0	4	1	3	4	0	0	6	0	6	Control
3	169_SOP79711	4	3	1	4	3	1	4	0	4	4	0	4	Control
4	196_SOP79058	7	7	0	4	4	0	4	0	0	5	0	5	Control
5	311_SOP82238	4	1	0	7	7	0	4	0	0	6	1	0	Control
6	338_SOP81784	6	4	0	4	4	0	4	0	1	4	0	3	Control
7	348_SOP83505	4	4	0	4	4	0	4	0	0	4	0	4	Control
8	369_SOP83618	4	2	1	4	0	0	4	0	4	4	0	0	Control
9	382_SOP83132	4	3	1	4	4	0	4	0	0	6	0	6	Control
10	359_SOP83679	4	0	0	4	4	0	4	0	0	4	0	4	Main
11	361_SOP83512	4	0	0	4	2	0	4	0	0	7	0	7	Main
12	363_SOP83100	4	0	0	4	4	0	4	0	0	4	0	4	Main
13	366_SOP83211	4	0	0	4	4	0	4	0	0	4	0	4	Main
14	377_SOP83369	4	0	0	7	7	0	4	0	0	6	0	6	Main
15	383_SOP83230	4	0	0	7	7	0	4	0	0	6	0	6	Main
16	384_SOP83036	4	0	0	6	4	2	4	0	0	7	0	7	Main
	The feature of the main group is that CRIPSR-MAD7 plasmids do not provide indels whereas CRISPR-Cas9 plasmids generate indels
	The feature of the control group is that both, CRIPSR-MAD7 and CRISPR-Cas9 plasmids, provide indels
